# Supplementary material for: Phosphorylation of WDR48 by phototropins drives starch degradation to promote stomatal opening
Source: Nat Commun. 2026 Mar 6;17:3601. doi: 10.1038/s41467-026-70314-5 (PMC13096123; doi:10.1038/s41467-026-70314-5)
Supplement: Supplementary file 4 — Source Data [file 41467_2026_70314_MOESM4_ESM.xlsx]

## Sheet: Figure 1
Fig. 1b
		Wildtype		phot1-5 phot2-1				Variable 1	Variable 2	P-value
		RL	RL+BL	RL	RL+BL			Wild type RL	Wild type RL+BL	0.000446942
	Sample 1	1	3.62218	0.181322	0.493181				phot1-5 phot2-1 RL	0.215752
	Sample 2	1	4.12292	0.520268	0.659733				phot1-5 phot2-1 RL+BL	0.358933
	Sample 3	1	2.65934	0.0670475	0.0292537			Wild type RL+BL	phot1-5 phot2-1 RL	6.94057e-05
	Average	1	3.46815	0.256213	0.394056				phot1-5 phot2-1 RL+BL	9.49671e-05
	S.E.M	0	0.42946	0.136087	0.188631			phot1-5 phot2-1 RL	phot1-5 phot2-1 RL+BL	0.977026
Fig. 1d	Immunoblot
Fig. 1e
			Wildtype		phot1-5 phot2-1			Variable 1	Variable 2	P-value
			RL	RL+BL	RL	RL+BL		Wild type RL	Wild type RL+BL	0.00013606
		Sample 1	40.1643	100	31.268	29.9936			phot1-5 phot2-1 RL	0.965986
		Sample 2	24.6625	100	31.5517	48.6003			phot1-5 phot2-1 RL+BL	0.674682
		Sample 3	6.57705	100	20.9748	23.7223		Wild type RL+BL	phot1-5 phot2-1 RL	0.000202075
		Average	23.8013	100	27.9315	34.1054			phot1-5 phot2-1 RL+BL	0.000378782
		S.E.M	9.70535	0	3.47931	7.47012		phot1-5 phot2-1 RL	phot1-5 phot2-1 RL+BL	0.899682
Fig. 1g
	Immunoblot
Fig.1h
		Wild type			phot1-5 phot2-1			wdr48-1			wdr48-2						Variable 1	Variable 2	P-value
		Dark	RL	RL+BL	Dark	RL	RL+BL	Dark	RL	RL+BL	Dark	RL	RL+BL				Wild type Dark	Wild type RL	0.997208
	Experiment1	2.197	3.089	4.774	3.997	2.788	3.734	1.158	2.64	2.817	3.089	2.097	1.809					Wild type RL+BL	5.14401e-06
		2.316	1.31	4.561	2.327	2.461	2.327	2.589	2.461	3.115	1.158	2.185	2.316					phot1-5 phot2-1 Dark	0.989921
		1.763	1.909	4.885	2.384	2.361	2.418	1.35	1.763	2.461	1.809	2.788	3.01					phot1-5 phot2-1 RL	0.74503
		1.637	2.788	5.371	3.315	3.115	2.461	1.465	1.992	2.185	2.418	2.788	3.089					phot1-5 phot2-1 RL+BL	0.0169957
		2.71	2.292	5.1	2.788	5.386	2.197	1.978	2.589	3.473	3.107	1.978	3.242					wdr48-1 Dark	0.847138
		1.31	1.31	6.179	3.019	3.798	3.473	1.158	2.461	2.558	2.461	2.817	2.361					wdr48-1 RL	0.680555
		3.798	2.197	5.29	3.242	3.661	2.589	1.867	3.34	2.185	2.558	2.197	2.64					wdr48-1 RL+BL	0.577255
		3.442	2.384	4.257	2.135	3.833	2.461	1.909	2.505	2.135	2.817	3.115	2.418					wdr48-2 Dark	0.982143
		2.817	2.798	2.7	2.7	3.217	2.817	2.779	4.27	2.505	1.483	2.589	2.384					wdr48-2 RL	0.867288
		3.542	1.978	3.217	1.465	2.779	2.965	3.93	2.7	3.046	2.316	1.553	1.965					wdr48-2 RL+BL	0.0065759
		2.558	2.788	3.882	2.7	2.965	2.197	2.827	2.316	2.197	2.71	1.867	2.589				Wild type RL	Wild type RL+BL	5.14401e-06
		2.135	1.763	4.454	2.558	2.197	3.115	3.833	2.097	3.291	1.67	1.978	2.558					phot1-5 phot2-1 Dark	1
		2.084	2.64	5.285	2.281	1.965	2.084	2.71	2.64	2.827	3.882	3.115	1.978					phot1-5 phot2-1 RL	0.999116
		3.315	2.071	4.774	2.494	2.827	2.779	2.788	2.71	3.107	3.527	1.867	2.64					phot1-5 phot2-1 RL+BL	0.289678
		2.7	3.442	4.257	3.769	2.327	3.936	3.315	3.217	3.473	3.217	3.741	2.418					wdr48-1 Dark	0.999895
		1.483	3.769	3.661	2.64	2.798	3.661	2.558	2.316	2.361	3.734	3.019	2.589					wdr48-1 RL	0.997755
		3.107	2.418	5.807	3.25	3.046	3.481	4.774	2.864	2.589	2.494	4.454	3.15					wdr48-1 RL+BL	0.992721
		2.827	3.089	3.25	1.867	3.107	2.505	2.327	2.418	2.361	2.135	2.281	2.135					wdr48-2 Dark	1
		2.327	2.929	5.346	2.071	2.589	2.71	3.442	2.965	3.01	2.589	1.867	1.389					wdr48-2 RL	0.999942
		2.135	2.197	3.936	2.461	2.418	2.327	2.779	2.589	3.15	2.547	1.992	2.71					wdr48-2 RL+BL	0.162938
		2.316	2.779	3.372	2.64	1.553	3.943	2.316	2.505	3.372	3.01	2.461	3.527				Wild type RL+BL	phot1-5 phot2-1 Dark	5.14401e-06
		1.686	2.64	4.868	3.107	3.089	2.929	2.64	3.15	1.965	2.197	2.327	3.019					phot1-5 phot2-1 RL	5.14401e-06
		2.589	3.15	3.984	2.901	3.769	2.316	2.316	4.168	2.361	2.185	3.019	3.819					phot1-5 phot2-1 RL+BL	5.14401e-06
		2.292	2.185	3.943	2.589	1.637	3.734	3.769	1.992	2.135	2.929	2.084	3.617					wdr48-1 Dark	5.14401e-06
		2.185	2.864	4.174	2.827	2.7	2.779	3.046	2.947	3.275	2.62	2.64	3.01					wdr48-1 RL	5.14401e-06
	Experiment2	1.483	1.763	3.741	3.734	2.788	3.019	1.965	1.553	1.965	2.589	3.661	2.589					wdr48-1 RL+BL	5.14401e-06
		2.292	2.505	4.174	2.384	3.34	3.661	1.867	2.281	2.071	1.67	2.827	2.901					wdr48-2 Dark	5.14401e-06
		2.316	2.361	5.789	3.442	2.71	2.071	2.779	2.62	1.763	2.185	2.185	3.15					wdr48-2 RL	5.14401e-06
		1.637	2.461	5.224	3.34	2.788	3.734	2.185	2.788	3.089	1.35	4.912	4.168					wdr48-2 RL+BL	5.14401e-06
		1.763	1.867	4.142	1.621	2.185	3.527	2.965	2.947	3.115	2.494	1.483	4.631				phot1-5 phot2-1 Dark	phot1-5 phot2-1 RL	0.999874
		2.494	1.621	5.426	2.558	2.7	3.473	1.852	4.614	2.798	3.242	3.442	3.734					phot1-5 phot2-1 RL+BL	0.393359
		2.084	4.174	4.596	1.621	2.788	4.051	2.135	2.827	1.867	3.442	3.019	2.7					wdr48-1 Dark	0.999992
		2.185	2.929	4.988	1.909	3.481	2.827	1.553	1.809	2.071	2.071	3.217	4.257					wdr48-1 RL	0.999582
		2.185	1.992	5.141	1.483	3.617	3.819	1.35	2.589	3.705	4.454	3.481	3.115					wdr48-1 RL+BL	0.998145
		3.275	2.461	6.021	3.01	4.868	1.978	2.185	3.089	2.547	2.64	2.418	2.281					wdr48-2 Dark	1
		1.992	2.901	3.115	3.997	1.247	3.019	2.827	2.316	2.461	2.589	2.788	4.123					wdr48-2 RL	0.999997
		3.442	2.7	3.943	2.505	1.67	2.135	2.827	1.909	2.461	1.35	2.135	3.275					wdr48-2 RL+BL	0.237549
		1.67	2.798	4.27	1.909	2.547	2.418	2.817	2.097	1.621	1.67	2.281	2.64				phot1-5 phot2-1 RL	phot1-5 phot2-1 RL+BL	0.875184
		3.291	1.31	4.907	1.909	2.788	2.798	4.774	1.809	1.553	2.827	2.589	3.372					wdr48-1 Dark	1
		1.867	3.01	5.386	2.418	1.852	2.817	2.505	3.275	2.197	2.135	2.185	1.978					wdr48-1 RL	1
		2.197	2.505	4.326	2.965	2.281	3.15	3.705	2.084	3.595	2.384	2.197	2.084					wdr48-1 RL+BL	1
		1.247	2.361	4.689	2.327	3.01	3.957	3.957	2.929	2.097	2.589	2.135	2.558					wdr48-2 Dark	0.999964
		2.71	3.217	6.007	3.473	2.505	1.621	2.788	1.35	2.64	2.7	3.019	1.867					wdr48-2 RL	1
		2.64	2.197	6.012	2.185	3.019	3.315	2.292	3.25	2.384	2.64	2.135	1.852					wdr48-2 RL+BL	0.730373
		2.135	1.67	3.089	3.019	1.992	1.637	3.115	2.505	2.135	1.35	1.867	2.965				phot1-5 phot2-1 RL+BL	wdr48-1 Dark	0.782059
		2.64	2.7	3.504	3.225	1.809	3.275	2.71	1.637	4.27	1.621	2.788	1.763					wdr48-1 RL	0.913323
		1.809	2.316	4.835	1.553	2.135	3.019	2.64	2.929	2.929	2.197	3.019	3.617					wdr48-1 RL+BL	0.954431
		2.135	3.019	4.496	1.809	2.901	2.798	2.197	2.901	2.185	2.558	2.461	2.316					wdr48-2 Dark	0.453935
		2.589	2.589	3.798	2.097	2.185	2.292	2.071	1.965	2.788	3.34	2.135	1.992					wdr48-2 RL	0.756174
		2.965	2.071	5.29	1.992	2.798	2.788	2.547	2.292	2.864	2.827	1.483	2.071					wdr48-2 RL+BL	1
	Experiment3	3.225	1.483	4.051	1.763	1.978	2.864	2.461	2.097	2.185	2.64	2.292	3.442				wdr48-1 Dark	wdr48-1 RL	1
		2.185	2.316	3.115	2.864	2.418	2.494	1.483	2.547	3.25	2.185	2.901	3.769					wdr48-1 RL+BL	1
		2.384	2.929	3.34	1.909	1.409	1.763	3.25	2.901	2.965	3.225	2.965	3.291					wdr48-2 Dark	0.999999
		2.71	2.316	3.798	2.788	2.64	1.867	2.901	2.135	2.965	1.809	2.084	3.019					wdr48-2 RL	1
		1.763	1.763	3.943	3.997	1.67	2.135	1.67	2.084	3.291	1.686	2.135	2.135					wdr48-2 RL+BL	0.606115
		2.316	3.315	3.34	2.197	2.779	2.281	2.779	3.419	3.25	2.327	2.384	2.197				wdr48-1 RL	wdr48-1 RL+BL	1
		2.418	2.461	4.424	1.67	2.327	2.779	3.01	3.15	2.788	2.185	3.01	2.7					wdr48-2 Dark	0.999858
		2.817	3.542	4.654	2.589	3.15	3.275	2.558	4.051	3.107	3.984	1.637	4.044					wdr48-2 RL	1
		2.281	2.62	5.346	2.097	1.992	3.442	3.25	3.115	4.044	2.384	2.589	2.64					wdr48-2 RL+BL	0.790367
		2.589	2.384	3.936	1.637	2.384	2.316	2.929	3.819	3.089	4.044	2.71	3.372				wdr48-1 RL+BL	wdr48-2 Dark	0.999219
		1.247	2.864	4.123	4.654	3.01	3.01	2.7	1.483	3.372	3.107	2.798	4.051					wdr48-2 RL	0.999999
		3.115	2.494	1.992	2.418	2.788	1.763	2.827	2.316	2.185	1.763	2.327	2.7					wdr48-2 RL+BL	0.866097
		1.763	2.361	3.943	2.361	1.409	2.901	2.62	2.185	2.097	2.864	3.442	3.419				wdr48-2 Dark	wdr48-2 RL	1
		3.769	2.461	4.454	1.909	3.473	1.978	2.097	1.763	2.71	2.327	3.15	4.394					wdr48-2 RL+BL	0.284936
		1.809	1.909	5.078	2.827	1.247	2.097	1.35	2.71	2.558	1.867	2.418	2.779				wdr48-2 RL	wdr48-2 RL+BL	0.57536
		2.494	2.965	3.833	1.978	2.084	4.585	1.158	2.097	2.7	1.809	1.809	2.197
		3.046	2.64	4.097	2.135	2.901	2.817	1.67	3.01	2.62	2.327	3.275	2.779
		2.494	3.936	4.751	2.135	3.019	3.01	1.809	2.505	1.809	3.419	2.185	2.71
		2.135	2.947	4.351	2.418	3.34	3.705	3.01	2.505	1.637	3.01	2.64	3.624
		2.901	2.316	4.496	2.316	2.965	2.135	2.461	2.097	2.361	3.481	2.64	2.901
		3.019	3.15	4.774	1.686	1.867	2.281	3.25	2.558	2.589	2.135	3.442	3.115
		3.25	2.547	3.15	3.602	2.097	2.505	4.4	4.637	2.901	2.071	3.734	2.589
		1.978	2.788	5.178	2.558	1.686	3.275	2.62	4.174	2.827	3.936	2.505	1.992
		2.316	2.64	4.257	2.71	2.947	2.788	3.741	2.798	2.788	3.473	2.965	2.505
		2.798	2.384	4.496	1.978	1.483	2.547	3.705	2.135	2.281	2.316	2.864	3.217
	Average	2.41515	2.53077	4.41541	2.54944	2.63271	2.82333	2.61253	2.64361	2.65992	2.55933	2.60776	2.85283
	S.E.M	0.068959	0.0667666	0.0978953	0.0788878	0.0875704	0.0755721	0.0934695	0.0808611	0.0655362	0.0819597	0.0744454	0.0813541
Fig.1j
			Maximum rate of H+ pumping				Magunitude of H+ pumping			Maximum rate of H+ pumping
			Wild type	wdr48-1			Wild type	wdr48-1		Variable 1	Variable 2	P-value
		Sample 1	0.7	0.79		Sample 1	0.074	0.067		Wild type	wdr48-1	0.06
		Sample 2	0.72	1.3		Sample 2	0.07	0.11
		Sample 3	0.87	1.35		Sample 3	0.086	0.13
		Sample 4	1.04	1.34		Sample 4	0.1	0.16		Magunitude of H+ pumping
		Average	0.8325	1.195		Average	0.0825	0.11675		Variable 1	Variable 2	P-value
		S.E.M	0.0788855	0.117287		S.E.M	0.00675154	0.019508		Wild type	wdr48-1	0.148
Fig.1k	Immunoblot
Fig.1l
		Wildtype		wdr48-1				Variable 1	Variable 2	P-value
		RL	BL	RL	BL			Wild type RL	Wild type RL+BL	6.04507e-05
	Sample 1	2.4255	100	28.5505	97.2986				wdr48-1 RL	0.979941
	Sample 2	34.6629	100	42.3652	135.719				wdr48-1 RL+BL	1.07729e-05
	Sample 3	54.4783	100	55.6567	137.246			Wild type RL+BL	wdr48-1 RL	0.000121712
	Sample 4	26.597	100	17.2433	99.2965				wdr48-1 RL+BL	0.714692
	Sample 5	44.9294	100	39.9139	87.5653			wdr48-1 RL	wdr48-1 RL+BL	1.91678e-05
	Average	32.6186	100	36.7459	111.425
	S.E.M	11.7493	0	6.0615	10.123
Fig.1m
	Immunoblot
Fig.1n
	Immunoblot

## Sheet: Figure 2
Fig. 2a
Confocal
Fig. 2b
		Control			DCMU						Variable 1	Variable 2	P-value
		Dark	RL	RL+BL	Dark	RL	RL+BL				Control Dark	Control RL	2.75055e-06
	Experiment1	0.317375	16.1946	12.5596	5.53924	0	1.35836					Control RL+BL	2.75055e-06
		0	15.5767	17.134	11.0489	3.31339	1.3499					DCMU Dark	1
		0	6.84683	8.66221	3.93968	0.181961	0.160803					DCMU RL	0.827358
		0	16.3427	19.2498	2.8733	0.0211583	0.0677066					DCMU RL+BL	1
		6.53369	24.0824	15.0012	0.410471	0	2.28933				Control RL	Control RL+BL	3.56149e-05
		4.39246	17.2736	14.3961	2.77597	0	6.42789					DCMU Dark	2.75055e-06
		7.21075	8.15864	11.6371	4.6506	2.29779	1.25257					DCMU RL	2.75055e-06
		5.91163	19.161	21.9115	7.31231	0.985977	0.389313					DCMU RL+BL	2.75055e-06
		4.80717	30.7726	20.4601	0	1.54032	0.160803				Control RL+BL	DCMU Dark	2.75055e-06
		0	13.6386	1.63765	0	0.478178	1.86193					DCMU RL	2.75055e-06
		0.448556	9.70743	5.17955	0	0.808247	3.01717					DCMU RL+BL	2.75056e-06
		1.62073	21.8777	2.89869	0	3.21183	0.0677066				DCMU Dark	DCMU RL	0.845474
		0.376618	16.1184	5.01029	0	0.110023	2.33588					DCMU RL+BL	0.999997
		0.478178	12.7796	1.46415	0	1.42184	16.1184				DCMU RL	DCMU RL+BL	0.787894
		2.19623	2.0989	2.68287	0	2.81405	7.88359
		3.3811	10.1264	15.3144	0	1.12985	10.101
		8.65375	15.399	15.4667	0.664371	1.1764	6.93146
		10.3506	11.4086	21.4207	1.41337	1.26104	5.75929
		8.75108	12.5553	19.0594	0.96905	0	8.39985
		0.317375	20.3966	14.6754	5.99626	0	10.4268
	Experiment2	4.05393	11.4805	19.5249	0.173498	0	3.56306
		0	6.88914	7.82434	0.211583	1.13832	4.08778
		13.6048	9.462	11.1377	1.50647	0	4.02854
		5.27688	12.3014	13.8291	0.245436	2.12429	1.34567
		0.038085	12.0179	13.0674	0.402008	3.23722	0
		0	7.98515	17.8322	0.308911	5.52655	0.35546
		2.84791	12.987	20.6505	2.02697	0.596664	0.0211583
		0.15234	8.70453	13.7783	0.30468	2.20893	0.901344
		1.63765	13.9941	10.9939	0.0296216	3.68578	0
		0.444324	18.1284	7.14728	0.0677066	2.90292	0
		0.198888	8.78916	4.48556	2.32318	2.83944	0.012695
		0.10156	3.91852	8.20096	1.29912	3.25838	0.110023
		0	1.41337	10.7484	0.262363	2.7929	6.47021
		0.448556	6.36019	14.3284	0.0423166	1.47685	0.0338533
		2.42474	8.57335	5.89894	0	4.49402	8.12056
		0	3.12297	17.8068	0	4.9849	0.122718
		3.33878	0.592433	19.1652	0	0	1.10023
		2.539	2.46283	5.31074	0	0.554348	0.727846
		0.10156	2.45013	11.015	3.46996	6.08513	1.76883
		3.15682	1.59957	11.599	0.808247	0.829406	0
	Experiment3	6.71988	15.526	0	5.1457	0	0
		4.66752	26.7187	0.038085	9.32658	3.52921	0
		5.13301	14.705	0	5.33189	2.56016	5.97934
		1.83654	21.2599	4.42209	5.03145	0.0550116	1.28643
		0.402008	13.2493	9.08538	0.693992	4.02854	1.24834
		1.99734	13.1351	0	2.05659	5.59002	0.804016
		0.888649	19.2202	0.342765	0.0338533	1.36683	0.266595
		0	12.2507	0	7.21075	0	1.45569
		1.03253	7.19806	0	0.685529	1.04945	0.947892
		0	13.2112	0.181961	4.25705	3.45727	5.96664
		0	14.0026	0	2.77174	0.622054	3.34724
		0.0169266	23.2911	0	4.88334	0.0338533	1.14678
		0	13.3551	3.8889	4.44748	0.038085	0.118487
		3.39802	4.80294	6.21208	0.0592433	0	9.95287
		2.96639	11.819	5.95818	1.97195	0	0
		3.30916	21.1541	3.53767	6.95685	0	5.70851
		2.09467	24.222	2.46283	4.22743	0	0
		6.62678	18.632	1.00714	8.58604	0	0
		3.28377	16.9732	5.11185	7.05418	0	0
		3.05526	16.7785	0	9.83861	0.118487	0
	Average	2.55903	12.9209	8.87358	2.52743	1.53228	2.62264
	S.E.M	0.388336	0.868308	0.906016	0.38567	0.22029	0.45267
Fig. 2c
Confocal
Fig. 2d
		Wild type			phot1-5 phot2-1			wdr48-1				Variable 1	Variable 2	P-value
		Dark	RL	RL+BL	Dark	RL	RL+BL	Dark	RL	RL+BL		Wild type Dark	Wild type RL	4.13592e-06
	Experiment1	8.48448	8.22635	4.03277	9.2081	13.8502	6.36019	0	11.6455	11.599			Wild type RL+BL	0.00180002
		7.02879	7.49004	8.13325	0.427398	8.09094	12.805	0.165035	5.56887	15.2467			phot1-5 phot2-1 Dark	0.993739
		6.02165	4.63367	9.06845	1.96349	18.9198	10.1391	0.402008	12.9658	14.4638			phot1-5 phot2-1 RL	4.13592e-06
		11.2816	14.4088	7.12189	0.617823	20.989	13.4186	3.74925	16.5119	7.78626			phot1-5 phot2-1 RL+BL	4.13592e-06
		4.92142	13.8502	16.7912	2.0312	9.88516	22.5886	6.88068	11.7259	11.4466			wdr48-1 Dark	0.360105
		4.02008	13.5963	6.16553	10.4607	10.8627	18.5516	4.26128	24.8695	15.0055			wdr48-1 RL	4.13592e-06
		7.96822	17.4344	13.0885	4.96797	12.0687	26.8287	1.02829	12.166	6.3221			wdr48-1 RL+BL	4.13592e-06
		6.75373	14.3157	12.932	0	7.14728	38.5843	2.3655	11.6921	1.58264		Wild type RL	Wild type RL+BL	1.84497e-05
		5.3192	12.8473	6.52099	0.528958	5.69582	28.5426	0	13.4101	17.354			phot1-5 phot2-1 Dark	4.13592e-06
		5.61118	12.9997	15.5767	0	5.60272	6.02589	0.291985	14.7981	9.78783			phot1-5 phot2-1 RL	0.999958
		6.03435	16.5585	16.5035	0.685529	3.93121	12.2253	0	13.1605	11.0446			phot1-5 phot2-1 RL+BL	0.548076
		4.87064	14.1972	14.2226	0.977514	10.4903	30.4087	0.325838	8.75108	11.946			wdr48-1 Dark	4.13592e-06
		6.59716	13.3551	15.4329	0.812479	21.0652	21.5434	0.782857	13.4778	13.6048			wdr48-1 RL	0.96079
		17.6333	14.0195	12.7415	4.75216	19.2964	13.5921	4.43478	12.6823	18.8436			wdr48-1 RL+BL	0.999461
		8.7003	7.98515	5.30227	5.48846	14.7389	4.44748	0.0338533	18.2088	13.6175		Wild type RL+BL	phot1-5 phot2-1 Dark	3.82425e-05
		10.7442	15.3779	16.2623	0	8.73415	17.2186	3.9693	8.32791	16.2242			phot1-5 phot2-1 RL	5.45526e-06
		6.09359	18.6574	18.8859	1.62073	19.9692	11.9164	2.13699	16.5416	13.2705			phot1-5 phot2-1 RL+BL	4.13598e-06
		4.83679	18.4077	12.6188	8.61143	6.54215	8.55219	3.46573	20.7267	11.4763			wdr48-1 Dark	4.14911e-06
		3.74925	18.9282	18.1708	8.74261	20.0919	6.54215	0.122718	13.1774	10.7569			wdr48-1 RL	0.00291115
		6.80451	14.1295	6.89338	1.35413	12.2718	3.02987	1.76037	8.89918	16.5204			wdr48-1 RL+BL	0.000291371
	Experiment2	1.46839	13.8672	7.10919	0.0592433	23.7735	1.53186	1.77307	12.1406	8.53949		phot1-5 phot2-1 Dark	phot1-5 phot2-1 RL	4.13592e-06
		3.87197	0.0846332	18.0057	0.0592433	26.833	5.73813	1.80692	18.0565	12.221			phot1-5 phot2-1 RL+BL	4.13592e-06
		1.84924	0.27929	13.0547	2.47975	23.363	16.8843	3.3007	11.5948	11.4043			wdr48-1 Dark	0.901555
		0.186193	15.052	18.1327	7.57467	18.6786	16.3596	2.41628	13.5329	9.26734			wdr48-1 RL	4.13592e-06
		0.118487	11.1589	0.0550116	3.05949	25.373	18.6659	2.06928	7.32077	8.47179			wdr48-1 RL+BL	4.13592e-06
		0.313143	18.2342	1.94656	2.15815	18.3146	15.7375	0.744772	10.6849	15.3059		phot1-5 phot2-1 RL	phot1-5 phot2-1 RL+BL	0.832289
		3.41495	14.5611	0	0.00423166	13.6175	10.9515	2.03966	12.2845	16.7151			wdr48-1 Dark	4.13592e-06
		0.571274	13.1266	0.981745	0	18.8817	26.469	12.3776	8.01054	18.3485			wdr48-1 RL	0.790804
		0	15.7206	0	13.7994	13.3594	12.2041	0.947892	9.81745	24.8229			wdr48-1 RL+BL	0.977894
		0	14.1803	2.31472	9.48738	10.321	15.4244	10.448	11.1547	16.0295		phot1-5 phot2-1 RL+BL	wdr48-1 Dark	4.13592e-06
		9.44084	11.7259	0.710919	6.7495	15.5048	18.9071	7.70162	12.0729	16.6727			wdr48-1 RL	0.0420953
		7.48158	20.5532	1.08331	13.8418	14.6204	23.0795	0	8.96266	14.2861			wdr48-1 RL+BL	0.180663
		3.14412	27.3619	0.0211583	4.03701	16.9266	23.4857	0	10.101	11.891		wdr48-1 Dark	wdr48-1 RL	4.13592e-06
		0	18.7547	2.61517	0.38085	10.9685	11.1335	5.3065	16.3596	16.567			wdr48-1 RL+BL	4.13592e-06
		6.94416	10.85	7.50274	0.291985	17.4937	8.45063	2.01427	11.0066	11.2308		wdr48-1 RL	wdr48-1 RL+BL	0.999787
		3.53767	20.1893	9.864	1.9508	11.2858	13.5836	0.592433	13.8375	6.4025
		1.25257	2.08621	0.592433	0.0465483	17.0494	7.69739	0.220046	13.097	4.27821
		9.23349	18.0057	3.64346	0.15234	13.5625	18.6235	7.02879	12.6781	5.62811
		11.8148	18.9451	7.86666	1.12139	13.8375	21.6069	6.77066	22.4659	1.15101
		0.888649	17.2525	13.2536	7.45619	10.0756	13.8756	0	13.1901	15.746
	Experiment3	1.45146	19.6561	5.85662	13.3467	20.1004	15.4117	1.66727	1.21449	19.3429
		0.693992	25.1107	16.1184	15.1832	11.8994	20.9171	4.83679	12.6823	24.9203
		1.5234	26.304	15.9153	1.02406	19.0763	22.4236	3.58422	11.5778	12.3184
		4.42209	23.1176	1.03676	1.14678	10.8457	25.555	0.486641	18.9113	19.8296
		3.99892	16.5246	11.0066	0.727846	20.1427	18.4797	1.61226	8.67067	13.2536
		4.5575	13.9476	14.3665	2.02697	8.07401	22.6267	3.31339	12.7373	13.6894
		1.06638	10.9431	12.1152	3.47843	22.2331	24.3701	2.42051	11.5144	14.2776
		3.30493	18.3654	14.1084	0.0634749	18.1834	19.9269	1.28219	13.3128	11.9671
		5.24303	6.69026	11.6244	0.418934	15.8095	15.7037	0	12.4919	10.7653
		3.9693	3.76195	1.99734	7.0838	17.2863	10.2025	3.29223	9.52547	16.5119
		1.62919	3.5419	1.74768	2.50091	2.00158	10.7061	1.81538	5.44192	16.0761
		1.98042	6.69449	6.7495	12.623	2.44167	1.33297	3.33455	1.6969	8.92457
		2.68287	5.72544	7.34616	0	13.4313	11.6244	0.947892	1.76883	12.5977
		1.35836	8.31098	3.85081	1.1764	18.395	14.3623	0.732077	15.4667	15.0647
		6.64371	9.08961	2.88176	1.42184	8.33214	13.7783	2.81405	6.43213	12.9235
		5.86931	3.60538	10.1264	1.91694	11.8613	11.9968	0.854796	16.5416	5.28111
		8.37869	7.83281	1.98888	6.88068	2.21739	14.1041	2.34434	21.2006	17.4598
		3.65616	11.252	6.12745	9.21656	10.4776	10.8542	2.70403	16.897	9.02613
		0.317375	8.1121	8.95843	0.270826	2.73365	13.2916	2.18777	18.6024	10.9219
		8.05708	30.9546	16.5754	10.0502	19.2371	17.2652	3.91852	10.211	18.6024
	Average	4.6635	13.5491	8.59528	3.80864	13.9811	15.4777	2.46473	12.4096	12.9439
	S.E.M	0.460553	0.844785	0.764819	0.563418	0.785782	0.95398	0.331505	0.604468	0.614468
Fig. 2e
Confocal
Fig. 2f
		Wild type					phot1-5 phot2-1					wdr48-1
		0 min	5 min	10 min	20 min	30 min	0 min	5 min	10 min	20 min	30 min	0 min	5 min	10 min	20 min	30 min
	Experiment1	24.8102	11.2181	13.3678	23.7439	4.60405	19.4191	23.5323	16.4866	23.8539	13.6471	11.0954	17.371	9.52547	14.9885	10.9812
		24.1882	11.5144	10.3083	22.9187	15.3355	16.9774	21.6111	15.7079	22.7283	23.5619	20.3585	16.5754	12.2337	17.1805	21.6746
		23.892	10.3295	11.9206	17.6503	9.32658	7.48581	23.1176	6.00896	11.5609	23.6973	20.5532	15.1536	8.30675	15.8306	12.9193
		22.8764	11.1123	12.0137	15.746	10.96	8.72569	13.2239	9.5297	16.0295	17.5402	15.4667	14.2607	9.80899	13.8798	17.7349
		22.2247	15.6148	2.06082	9.77937	7.83281	11.9883	16.8928	14.6881	12.4411	16.9224	13.2663	8.35753	14.5485	10.8838	17.3202
		21.8777	10.9685	8.07824	4.33745	7.46042	18.1157	5.8143	15.9195	11.7429	24.1543	19.1356	6.27132	19.2583	17.2102	18.577
		20.6293	7.99361	14.1549	8.20519	3.08065	7.28692	9.88939	12.7881	21.7465	16.9859	21.6788	6.53792	11.9037	19.6942	18.4077
		20.02	10.0248	3.08065	2.69134	8.8611	6.87222	5.86508	15.9491	23.3545	22.1654	24.0908	13.6133	11.2478	10.5538	13.3467
		18.7505	7.84127	4.22743	0.452788	2.97063	23.3757	22.0977	15.052	11.4382	19.6264	11.3959	8.65375	9.15308	6.87645	6.75796
		18.742	16.9817	13.6471	12.8304	14.3453	23.6296	14.0407	20.7478	11.5905	17.4429	17.8068	14.1084	6.58447	18.7759	10.1306
		18.3654	5.6408	13.5667	12.5046	12.9743	8.80609	13.8291	14.4596	18.3104	12.4792	14.5569	14.9208	6.69026	24.1247	13.7317
		18.1496	9.95287	11.6921	10.156	9.46623	11.9333	17.4641	15.7037	31.547	23.6635	10.7315	6.65217	15.4329	17.8449	10.9769
		17.7137	6.23324	10.7188	7.92167	21.3784	14.8193	20.8367	18.979	17.371	19.0086	17.8576	17.9126	11.489	12.6611	2.87753
		17.6122	9.77514	10.2406	7.08803	13.7444	4.33322	20.1046	15.6995	5.89047	16.8209	13.2578	13.7571	12.8939	18.5516	18.4331
		17.4218	15.471	7.06264	20.9679	20.2062	19.3725	17.9888	8.75108	2.80982	15.3525	9.43237	15.2424	13.6556	17.5191	15.7587
		16.7574	17.2652	16.0507	18.4881	26.8584	23.7269	18.285	10.6511	0.833637	12.4411	8.74261	11.0404	17.0367	15.0563	9.6101
		16.605	9.08538	9.91901	3.22876	15.8687	18.5135	22.6605	12.0222	14.8447	16.1819	9.88516	13.0716	17.9803	16.2157	9.58471
		16.4654	10.4226	12.3691	3.60114	15.3609	11.07	22.5421	12.9404	22.851	8.92457	16.4569	13.097	18.7463	16.1946	14.3792
		16.4569	8.91611	23.7946	0.541653	18.4543	3.85928	23.8708	13.901	22.5251	14.0322	16.1396	15.7799	15.2171	15.0055	15.6318
		16.4273	10.1771	10.9219	22.5336	9.55932	7.6847	32.0887	21.4926	12.1406	25.9274	12.1068	15.454	12.8304	13.9264	10.5326
	Experiment2	16.385	6.53369	10.1729	3.7027	6.59293	24.459	27.8274	13.0716	12.2041	17.8365	20.824	12.9277	11.0066	18.1961	21.006
		16.0845	17.5572	7.19806	14.9081	23.4519	16.9224	27.4127	11.087	14.6035	18.5516	15.2382	9.98672	9.80476	16.6304	20.1089
		15.7291	13.1224	0.143876	11.142	23.2361	14.8828	20.7859	18.2427	19.3133	19.9015	12.4834	18.2765	17.244	13.5117	27.7174
		15.7079	9.90632	8.87379	23.4857	20.0919	14.5696	17.9084	22.2247	19.1779	20.0792	23.473	14.248	20.0496	12.9023	29.0165
		15.5302	17.7053	9.78783	8.36176	27.1715	9.97826	12.7542	15.801	21.5645	15.5937	9.96979	17.9422	21.1329	9.17001	24.9287
		15.2636	7.73971	7.82011	14.7304	18.0607	9.42814	16.8378	18.12	21.1456	23.4773	10.4691	22.7748	12.6823	9.9571	23.8116
		14.7135	4.05816	10.6638	10.0925	19.1398	14.3072	10.0798	20.0623	11.1462	5.18379	15.5641	17.2186	5.91163	15.1282	23.9258
		14.6373	9.12346	11.4932	19.6561	3.49112	3.41072	10.376	16.6093	11.125	25.0472	18.3358	19.3725	19.9184	11.2858	33.1043
		14.3961	5.92009	7.74394	19.3599	10.8034	13.719	9.85554	8.89918	20.7394	11.0573	8.7807	21.0483	17.9592	13.9645	19.4191
		14.3792	8.59874	4.6506	15.6148	6.20362	19.618	15.9068	16.952	22.3686	22.2966	15.691	17.0874	11.3112	19.6095	8.6876
		13.9095	5.96664	7.56621	21.2853	5.42922	21.4588	17.2144	12.8135	20.4474	19.893	10.6723	20.4939	16.8039	15.0689	8.83148
		13.8629	17.4471	0	13.1562	16.2792	20.0454	7.86243	17.9295	13.9179	28.8176	12.585	19.9777	19.8296	11.2435	21.1118
		13.8248	9.05999	9.64819	10.3549	6.71565	10.1094	6.88068	10.6003	6.56754	26.0459	10.9473	9.35197	11.4509	23.4646	18.1961
		13.6725	5.57733	22.2585	7.62969	7.38848	8.92457	8.64528	21.8438	12.8304	21.1837	10.668	7.02879	14.7727	16.0253	27.4085
		13.4059	4.68022	24.0655	11.2647	5.2388	8.15018	5.27265	16.2707	16.2327	10.6723	11.3028	0	13.9391	18.6489	7.15574
		12.9066	3.94814	20.7013	9.3689	6.55484	18.6912	7.62969	20.1216	0	11.4593	11.1039	15.3906	14.7516	18.797	12.2845
		12.8896	3.56306	17.9803	11.9206	19.2202	16.6685	5.44615	21.8777	17.0705	18.9198	15.7079	11.6328	11.3282	18.1327	26.359
		12.7669	4.43901	17.1425	14.1168	20.7436	12.6146	15.6148	17.7857	14.997	20.13	17.1636	13.2536	12.5469	18.3062	6.34326
		12.3903	0	2.59401	5.97511	19.728	4.97643	6.44059	12.2083	16.1015	11.4255	12.4961	9.63549	13.5667	2.48399	12.9023
		11.7598	4.29937	13.7698	8.84417	23.5492	17.0663	22.7113	20.1131	17.2948	19.3175	13.2028	10.9896	12.0518	14.3876	16.2665
	Experiment3	11.6413	0.300448	7.93437	8.71722	11.0319	13.554	8.5141	22.0893	16.6135	15.8137	17.354	10.1941	11.0954	10.046	10.9177
		11.5778	0.211583	0	3.89313	12.2549	26.5579	2.29779	13.6175	22.5759	12.9785	15.4963	9.39006	8.14172	9.69897	1.05368
		11.4805	0.131182	0.0550116	0.655908	8.05285	16.2538	6.6564	20.1427	16.8124	9.58894	14.9039	9.33505	15.1113	10.6553	19.4191
		11.3409	12.3438	0.368155	10.2322	9.01767	10.1771	4.43055	7.53659	11.6117	9.25464	23.4096	15.0351	9.91055	10.5918	13.0293
		11.2605	12.3226	3.34301	4.1428	5.26842	9.30119	15.7291	19.7576	13.097	7.40118	21.6873	9.61857	17.024	7.64661	10.74
		11.2308	15.9449	0	2.83098	7.22345	17.6545	13.5625	24.9118	12.9785	22.1908	13.9899	12.0687	16.7701	7.35463	10.0587
		10.8161	13.2155	0	6.55908	7.76087	9.21233	10.4395	9.91478	15.6741	22.6309	10.5622	22.9483	19.4614	9.96133	14.8574
		10.4988	6.51253	0	2.54746	10.503	12.1999	18.8351	7.34193	20.989	16.9859	3.51228	12.0222	14.0153	10.9346	7.79049
		10.4861	11.9841	9.52547	8.83994	5.55617	16.9478	14.5019	18.12	13.681	10.1645	5.03991	18.7463	12.3691	17.0282	12.2718
		10.0629	8.4464	8.91611	15.4159	17.646	8.8611	20.5024	16.1057	19.2625	15.6487	4.27821	8.27713	14.8066	16.7362	29.7867
		9.72436	13.3551	14.4723	9.99095	18.9155	11.2351	24.6029	14.7727	18.8394	16.1988	14.6246	22.2501	12.221	11.4339	10.4226
		9.14462	12.5469	9.02613	3.89313	17.5106	16.1988	20.1258	10.7188	27.8189	11.6117	18.0311	17.4937	16.2073	10.3422	16.2327
		8.74684	8.74684	6.7495	14.8574	18.45	12.6188	15.9491	16.6008	23.7185	18.742	9.8767	18.8394	12.585	12.0391	31.6359
		8.6876	20.9552	6.55908	1.69266	15.052	15.7883	22.047	12.6908	19.1779	17.3075	20.6167	16.5796	8.66221	9.94017	16.9351
		8.58604	11.3197	11.9883	11.3112	7.0034	12.0899	5.54348	12.0983	10.9261	17.1679	11.8952	18.9663	15.471	17.6249	9.48738
		8.40831	5.46731	7.32501	12.001	7.82434	8.39985	12.5003	14.4384	17.481	21.7507	0.888649	16.7024	13.5455	23.143	7.11765
		8.37869	4.15549	0.397776	19.6391	7.08803	15.6825	9.67358	15.4075	16.55	3.19914	20.8071	13.207	22.1951	19.9988	9.65242
		7.70586	7.63392	8.74261	20.3924	8.67491	21.9919	10.3549	21.4545	17.3752	9.77514	15.2382	9.32658	9.91478	23.2741	22.3093
		6.47021	11.18	6.86799	17.5318	6.27979	12.4072	17.9973	11.3366	18.0057	12.1956	2.09467	12.7077	24.3998	22.6479	12.5892
		5.73813	7.70586	13.3805	8.1121	8.60297	12.6273	0	11.4043	18.5135	11.4001	2.8733	22.9356	15.3186	24.5013	11.4128
	Average	14.4365	9.33773	9.15203	11.0602	12.4576	13.7959	14.8914	15.3429	16.2693	16.8245	13.7979	14.0519	13.8638	14.9248	15.5945
	S.E.M	0.588472	0.61001	0.774547	0.838189	0.833545	0.715279	0.918516	0.554731	0.771964	0.715923	0.696529	0.619058	0.521214	0.609287	0.930492
Fig. 2g
		Wild type					phot1-5 phot2-1					wdr48-1
		0 min	5 min	10 min	20 min	30 min	0 min	5 min	10 min	20 min	30 min	0 min	5 min	10 min	20 min	30 min
	Experiment1	3.5	3.665	3.975	4.701	3.383	3.582	3.321	2.652	3.059	2.606	1.698	2.622	2.431	2.101	1.987
		2.214	2.622	3.49	4.078	3.866	1.94	3.612	2.331	2.581	3.482	1.75	2.013	1.785	2.738	2.168
		2.073	3.604	4.31	3.465	3.244	3.975	3.645	3.17	3.068	4.568	2.066	1.921	1.98	3.115	3.121
		1.699	3.57	2.475	3.515	3.115	2.182	2.544	2.854	3.17	2.449	1.698	2.044	1.833	2.921	2.764
		2.053	3.396	3.338	3.96	3.708	1.998	2.507	2.921	2.785	2.359	2.278	1.966	1.485	2.685	1.741
		3.19	3.061	3.63	3.998	3.44	2.204	2.401	3.515	2.044	3.075	2.148	1.561	2.148	2.428	2.658
		2.792	2.052	3.598	4.963	5.105	3.277	2.365	1.954	3.634	2.972	1.785	3.438	3.321	3.582	3.344
		1.565	4.258	2.449	4.37	4.304	3.023	2.428	2.214	2.416	1.987	3.277	2.359	1.921	4.135	5.307
		1.87	2.377	2.233	4.998	4.147	2.906	1.829	3.888	2.472	1.785	2.722	2.854	3.068	2.909	4.595
		1.801	3.896	4.403	2.884	4.725	2.256	3.244	2.772	3.142	2.886	2.586	3.011	3.087	3.001	3.277
		3.117	2.428	3.011	3.57	3.457	2.401	2.284	2.164	2.463	3.23	1.829	1.94	3.076	3.142	2.717
		3.17	2.965	3.57	3.555	3.96	3.336	2.294	2.652	2.803	2.475	1.954	2.294	3.872	3.011	3.44
		3.077	4.427	4.295	4.888	4.427	2.207	2.269	2.652	3.77	1.936	1.833	3.57	2.041	3.964	2.472
		1.633	1.969	2.854	3.76	3.457	4.717	3.57	2.097	3.001	4.304	2.097	4.639	3.464	1.836	2.164
		3.949	2.566	3.996	3.735	3.991	2.633	1.98	3.297	3.506	3.121	2.148	2.764	1.801	2.359	2.833
		4.131	2.906	3.5	4.258	4.217	3.815	3.698	1.829	2.864	5.175	1.936	2.792	1.982	2.97	3.009
		1.561	2.653	3.964	3.44	3.964	4.442	4.193	3.03	2.722	3.244	2.066	2.207	2.904	2.764	4.027
		2.507	3.938	4.506	3.381	2.904	4.089	2.904	2.636	3.121	3.482	2.222	2.709	1.954	3.364	2.449
		2.428	2.717	3.768	4.403	4.245	3.077	3.796	2.256	2.449	2.803	2.688	2.685	2.792	2.148	2.698
		3.758	3.277	4.78	3.768	5.094	4.263	2.49	2.124	2.204	1.936	2.365	3.555	2.921	1.681	2.413
		3.463	2.265	4.84	3.796	4.337	2.256	3.115	2.8	2.401	4.145	4.263	3.506	2.709	2.521	2.097
		2.854	4.168	5.274	3.349	4.382	2.698	3.17	3.814	4.098	3.844	2.644	2.586	2.622	2.368	4.461
		1.579	3.061	2.524	4.077	4.935	1.954	3.142	1.537	3.976	2.463	2.164	2.138	2.972	2.943	2.319
		1.936	3.515	4.461	4.688	5.528	3.061	1.936	2.204	2.8	3.909	3.075	2.475	2.641	2.524	2.428
		3.221	2.8	3.996	5.196	3.844	3.011	3.004	2.294	2.507	2.826	3.037	3.645	3.57	2.368	1.954
	Experiment2	3.297	2.164	3.076	3.829	3.545	2.224	2.08	2.685	3.964	2.228	2.75	2.547	3.484	2.547	1.969
		3.63	1.83	2.658	3.266	3.261	2.738	2.548	3.602	2.881	3.729	3.849	1.895	1.706	1.785	2.475
		3.547	2.462	3.17	3.911	4.084	2.294	1.875	2.256	3.364	3.277	2.764	2.338	2.331	1.801	4.038
		2.904	2.698	3.651	3.836	3.938	3.673	3.57	2.463	3.037	3.739	4.084	2.331	2.931	2.097	2.698
		3.117	2.738	2.592	3.398	3.021	3.49	2.331	2.698	2.041	2.524	1.801	3.172	1.785	1.785	2.331
		1.342	2.97	2.697	3.338	2.644	1.925	1.806	3.151	3.277	2.319	2.282	1.537	3.675	4.025	3.398
		2.052	2.622	3.745	3.49	3.203	2.368	3.758	2.449	4.027	3.221	2.533	2.294	2.533	3.244	2.306
		2.921	2.772	4.67	4.924	2.45	4.14	2.301	2.636	3.484	2.578	1.791	2.368	1.773	3.023	2.644
		2.102	2.507	4.418	4.349	4.754	2.552	2.161	1.936	4.414	4.161	3.124	2.803	3.815	2.813	2.666
		2.155	2.044	2.547	4.216	2.383	3.35	2.943	2.498	2.622	3.651	2.359	2.413	1.672	3.604	2.214
		2.929	3.17	2.42	3.991	3.753	1.706	3.336	2.284	1.954	2.521	2.631	2.475	2.81	2.401	4.14
		2.826	3.964	3.468	4.506	4.455	2.164	3.121	2.281	1.817	1.719	3.001	2.547	3.196	2.498	2.846
		3.151	2.764	2.666	3.675	3.879	2.586	2.554	3.061	1.987	3.415	2.475	2.359	1.936	4.181	1.698
		1.801	2.941	3.875	3.724	3.95	2.306	4.193	2.709	2.891	3.075	2.365	2.498	2.055	2.431	2.243
		1.598	2.269	3.233	3.279	2.472	5.274	2.331	2.652	2.901	1.748	5.551	3.463	2.463	2.204	3.465
		2.884	2.901	3.496	4.126	4.545	2.243	3.909	3.233	3.233	2.368	2.761	3.061	2.309	3.011	2.886
		2.475	3.63	3.815	4.229	4.634	4.545	3.349	4.35	2.622	3.061	2.658	2.74	1.79	2.404	2.803
		2.906	3.131	3.933	5.288	5.854	2.566	2.533	4.53	3.381	3.796	2.717	2.592	2.826	3.4	2.138
		2.359	2.685	3.612	3.242	3.142	3.496	2.709	1.879	3.396	2.652	2.997	3.001	2.772	4.193	3.978
		1.938	2.904	4.034	3.598	4.263	1.875	1.836	1.698	2.281	2.207	2.772	3.37	3.277	2.74	4.781
		2.533	3.077	4.222	3.124	4.935	1.4	2.597	2.256	2.044	3.009	3.001	3.04	3.673	1.748	2.854
		2.365	3.492	3.716	5.048	3.261	3.04	2.644	2.81	3.151	2.449	1.864	4.337	2.931	1.969	3.398
		2.018	1.879	4.11	3.57	3.398	2.685	2.066	2.378	2.666	1.685	2.633	2.284	2.013	1.936	2.764
		2.127	4.202	4.369	4.455	3.336	2.041	2.1	2.331	2.709	2.764	2.953	2.401	1.745	2.294	2.463
		2.041	3.242	4.118	4.329	2.8	3.44	2.331	1.987	2.566	2.904	2.278	4.255	5.794	2.463	2.204
	Experiment3	2.647	3.879	4.757	3.729	3.896	2.521	2.25	2.633	3.117	2.544	2.625	1.955	1.933	1.995	3.612
		3.297	2.965	3.978	4.587	2.743	3.17	2.294	2.202	1.938	3.075	2.013	1.695	1.783	3.713	2.472
		1.995	2.508	4.077	5.812	4.147	1.969	3.939	4.026	4.762	2.041	3.277	1.504	1.806	2.472	3.016
		3.758	3.829	2.956	3.801	3.233	2.121	2.354	2.826	2.278	1.745	1.501	2.972	2.462	2.738	2.487
		1.854	4.688	4.089	4.222	5.262	3.23	2.138	3.673	3.23	2.562	2.286	3.739	1.875	3.879	3.61
		3.545	1.633	2.533	2.891	4.012	1.879	2.278	3.836	2.764	3.482	2.162	2.091	2.39	2.084	2.185
		1.888	1.611	2.228	4.513	4.168	3.009	3.506	3.612	2.862	3.49	2.097	1.908	2.844	3.729	2.019
		2.029	1.998	4.208	4.396	3.496	1.748	2.115	3.233	2.544	1.88	1.862	3.79	2.129	3.233	2.175
		3.267	2.017	6.285	4.275	3.657	2.041	2.487	3.142	2.757	2.294	1.633	2.164	2.943	1.698	2.039
		2.507	3.515	4.352	4.202	4.365	1.616	2.658	3.147	3.732	2.319	2.359	3.457	1.826	1.989	2.775
		1.963	4.482	3.545	3.624	4.215	2.164	2.138	3.136	2.833	2.124	2.348	2.145	2.066	2.431	2.847
		2.383	4.162	3.729	2.743	4.222	1.998	2.294	2.049	2.533	1.954	1.785	1.865	2.381	3.19	3.464
		3.037	2.826	3.195	4.619	4.412	2.221	4.556	2.368	2.886	3.381	1.664	2.417	2.962	1.87	3.077
		2.013	2.404	3.685	5.095	5.444	3.266	2.658	4.075	2.428	3.221	3.915	1.981	2.826	2.759	2.214
		1.898	5.008	3.19	4.37	3.675	1.836	3.728	2.882	2.743	2.294	2.722	2.204	2.122	2.368	2.738
		1.829	2.874	4.217	3.713	2.331	1.485	1.987	2.772	1.987	1.83	2.073	3.122	3.303	1.96	2.401
		2.08	2.42	4.385	2.677	6.357	1.774	3.57	3.121	2.428	2.282	2.764	2.956	1.648	2.847	2.07
		2.582	3.438	4.063	4.457	4.736	2.214	4.572	2.947	2.039	2.738	1.995	2.74	2.749	1.7	2.294
		1.616	2.265	3.451	3.866	3.612	2.622	2.344	2.498	2.129	2.854	1.586	2.278	1.915	2.129	2.228
		2.207	3.95	4.177	3.602	2.803	2.037	2.606	2.633	3.991	2.666	2.924	2.485	1.565	2.183	2.844
		1.966	4.725	4.659	4.163	3.659	2.013	4.075	2.392	1.879	2.155	3.202	3.037	2.42	3.872	2.408
		3.418	2.404	4.468	4.353	3.075	1.936	3.381	3.375	2.066	2.401	2.401	2.867	2.24	2.041	2.882
		2.792	4.075	3.426	4.258	3.44	1.706	1.733	2.413	2.108	3.19	1.898	2.582	3.057	2.592	2.497
		2.658	3.888	4.382	4.462	5.354	1.954	2.286	2.365	2.298	2.1	1.998	1.579	2.169	2.204	2.644
		2.709	2.306	3.913	6.118	3.844	2.709	3.302	2.383	3.844	2.265	2.564	2.378	3.518	2.813	3.336
	Average	2.53463	3.05445	3.72665	4.05447	3.91863	2.67551	2.79963	2.74945	2.85256	2.80999	2.47969	2.63101	2.54143	2.67552	2.80236
	S.E.M	0.0784936	0.0921574	0.088545	0.0775325	0.0965052	0.0973319	0.083339	0.072956	0.0753245	0.085466	0.0799855	0.0769078	0.0848716	0.0779702	0.0844389

## Sheet: Figure 3
Fig. 3a
Confocal
Fig. 3b
		WT		wdr48-1		GFP-WDR48#7		GFP-WDR48#10		GFP-S393A #3		GFP-S393A #9		GFP-S393E #2		GFP-S393E #3				Variable 1	Variable 2	P-value		Variable 1	Variable 2	P-value		Variable 1	Variable 2	P-value
		RL	RL+BL	RL	RL+BL	RL	RL+BL	RL	RL+BL	RL	RL+BL	RL	RL+BL	RL	RL+BL	RL	RL+BL			Wild type RL	Wild type RL+BL	0.00847725		GFP-WDR48#7 RL	GFP-WDR48#7 RL+BL	0.0391466		GFP-S393A#9 RL+BL	GFP-S393E#2 RL	0.00652868
	Experiment1	25.4154	1.74768	8.40831	24.3871	9.05152	19.8042	14.8828	8.37023	22.6986	9.7836	12.9997	1.93387	0	0	19.4022	12.7288				wdr48-1 RL	1			GFP-WDR48#10 RL	1			GFP-S393E#2 RL+BL	0.993971
		6.25863	1.56571	0	14.6331	5.81007	18.7674	18.0269	7.73548	18.1623	6.79182	8.47602	5.28111	2.17084	0	12.623	8.2602				wdr48-1 RL+BL	1			GFP-WDR48#10 RL+BL	0.00375175			GFP-S393E#3 RL	0.0157214
		8.29406	0	1.07484	15.9788	11.5059	17.0409	15.4413	8.73415	13.4863	6.36442	21.5053	11.8994	0.385081	0	26.5325	16.1184				GFP-WDR48#7 RL	1			GFP-S393A#3 RL	0.999999			GFP-S393E#3 RL+BL	0.972999
		18.8901	0	7.13881	5.83123	20.9933	15.3779	20.3458	18.5347	10.7611	11.0785	10.2829	22.9187	0	0.275058	33.6036	13.042				GFP-WDR48#7 RL+BL	0.106624			GFP-S393A#3 RL+BL	1		GFP-S393E#2 RL	GFP-S393E#2 RL+BL	1.92165e-05
		17.6503	0.012695	10.2152	13.8587	22.5336	14.3242	23.545	14.4088	6.46598	13.8333	9.78783	17.9803	12.2041	15.6698	10.2533	19.6815				GFP-WDR48#10 RL	1			GFP-S393A#9 RL	0.999927			GFP-S393E#3 RL	1
		20.1808	1.36683	2.07775	7.28269	4.89603	13.8925	10.2829	9.462	1.92964	13.8164	12.5596	14.9843	7.5916	15.0774	23.5873	1.12562				GFP-WDR48#10 RL+BL	0.0135817			GFP-S393A#9 RL+BL	0.817366			GFP-S393E#3 RL+BL	1.09566e-05
		7.0034	0.486641	9.76667	4.32476	10.2702	13.2493	11.0404	2.74635	16.1226	6.64371	17.1509	12.4495	14.2988	14.5019	7.76933	4.1428				GFP-S393A#3 RL	1			GFP-S393E#2 RL	0.8269		GFP-S393E#2 RL+BL	GFP-S393E#3 RL	4.78561e-05
		15.179	3.99046	5.54771	7.04148	2.15392	13.0462	3.77464	4.62521	12.5003	0	8.09517	2.65748	4.26975	1.5107	6.52099	12.6188				GFP-S393A#3 RL+BL	0.999995			GFP-S393E#2 RL+BL	0.0628682			GFP-S393E#3 RL+BL	1
		10.9304	2.50514	4.33745	10.1264	1.37106	12.4749	7.29538	0	11.6371	3.0468	4.89603	0	9.47892	1.95926	13.9899	13.5455				GFP-S393A#9 RL	1			GFP-S393E#3 RL	0.928579		GFP-S393E#3 RL	GFP-S393E#3 RL+BL	1.98391e-05
		7.20229	0.40624	12.7923	7.98515	9.75398	12.3607	14.2776	0	16.969	0.0930966	8.81878	8.12479	11.0489	0	17.5614	15.9322				GFP-S393A#9 RL+BL	0.951351			GFP-S393E#3 RL+BL	0.0306835
		16.1099	5.52655	3.51651	1.78999	1.95926	12.1618	8.26867	20.4262	14.595	13.3255	15.4456	14.3623	14.1634	0.20312	19.1948	2.12853				GFP-S393E#2 RL	0.60222		GFP-WDR48#7 RL+BL	GFP-WDR48#10 RL	0.0160101
		18.8436	16.0253	4.29937	4.21473	5.827	12.0264	15.2721	23.0583	0	23.1937	18.9959	0	8.48871	6.20785	11.7598	0				GFP-S393E#2 RL+BL	0.158679			GFP-WDR48#10 RL+BL	0.999999
		12.183	7.07111	16.1565	7.27423	8.88226	11.8698	17.3287	22.2543	2.49668	16.2157	8.56911	12.5384	16.3681	4.48556	17.0494	0				GFP-S393E#3 RL	0.767974			GFP-S393A#3 RL	0.249832
		17.9338	0.829406	19.783	4.28667	11.2308	11.7048	12.7331	16.9436	0	23.2318	17.4471	14.4554	15.4794	0	12.7204	2.2851				GFP-S393E#3 RL+BL	0.0866266			GFP-S393A#3 RL+BL	0.0088117
		14.0407	1.5234	11.5736	11.7429	3.40649	10.9473	14.4427	23.198	2.77174	18.0184	16.787	13.7064	12.8135	3.56306	21.3868	0			Wild type RL+BL	wdr48-1 RL	0.00210835			GFP-S393A#9 RL	0.408118
		6.06397	0.892881	22.1189	11.3789	12.513	10.4607	16.1269	0	4.26551	21.4884	18.0565	15.5429	5.81007	0	1.95926	3.4488				wdr48-1 RL+BL	0.00495799			GFP-S393A#9 RL+BL	0.982695
		14.7473	4.14703	24.1713	8.05285	1.3499	10.3168	16.4654	0	11.7471	19.2541	12.1576	7.46888	11.5778	2.23432	0.930966	11.3747				GFP-WDR48#7 RL	0.00222764			GFP-S393E#2 RL	1.26708e-05
		2.75058	11.0954	20.5616	5.13301	13.5794	10.084	17.0748	0	11.489	17.3837	14.9758	11.8698	12.3988	2.86907	1.03676	14.7008				GFP-WDR48#7 RL+BL	0.999994			GFP-S393E#2 RL+BL	1
		10.0079	1.05368	23.7989	21.1245	9.14039	9.83015	15.2086	0	5.80584	8.09517	12.9108	8.65798	6.80874	0.02539	14.1126	16.1438				GFP-WDR48#10 RL	0.00071779			GFP-S393E#3 RL	2.58067e-05
		12.4707	3.20337	17.5868	16.8843	8.55642	7.08803	12.6569	0	10.0206	21.9327	1.88732	10.4903	1.94233	0	10.2956	3.00448				GFP-WDR48#10 RL+BL	1			GFP-S393E#3 RL+BL	1
	Experiment2	6.55061	6.66064	18.5601	10.8246	15.1409	6.86375	18.9832	4.9849	8.09517	18.9409	18.6151	14.011	9.41545	18.103	35.7787	1.70536				GFP-S393A#3 RL	0.0291772		GFP-WDR48#10 RL	GFP-WDR48#10 RL+BL	0.00125197
		20.2443	2.6067	4.28244	12.5553	5.59002	6.76643	10.2533	9.14039	11.4847	16.8801	5.93279	21.4503	18.7336	5.81007	7.89628	4.87064				GFP-S393A#3 RL+BL	0.000345189			GFP-S393A#3 RL	0.999915
		25.1995	2.08198	6.26286	1.56571	15.8899	6.5887	6.67333	11.3493	5.92856	17.0959	22.4744	0	10.0163	0	4.00738	0				GFP-S393A#9 RL	0.0648429			GFP-S393A#3 RL+BL	1
		7.38848	4.43478	4.24436	9.88939	8.3406	6.34326	11.0912	4.29937	18.5093	16.8335	12.0518	5.70428	6.20785	0.875954	13.4778	1.63765				GFP-S393A#9 RL+BL	0.652746			GFP-S393A#9 RL	0.998537
		13.4736	22.7198	17.9888	13.5625	7.38002	5.77199	9.52124	0	9.05999	18.8563	18.0946	9.66088	10.8034	0	10.029	0.181961				GFP-S393E#2 RL	7.70609e-06			GFP-S393A#9 RL+BL	0.643452
		6.39404	4.88334	22.851	15.0901	5.80584	5.7466	11.8952	0	7.0838	10.7823	6.45752	9.33505	22.4955	0.194656	2.17931	15.8518				GFP-S393E#2 RL+BL	0.999937			GFP-S393E#2 RL	0.936701
		11.5651	0.732077	14.9885	15.5767	12.2253	5.24303	11.3789	0	13.5202	13.7317	6.47867	13.3213	23.8412	1.49801	15.1367	8.39985				GFP-S393E#3 RL	7.8719e-06			GFP-S393E#2 RL+BL	0.0271385
		8.02746	6.14014	21.0356	14.6839	10.431	5.00182	14.3961	0	8.82301	7.56198	0	13.5709	15.9618	3.80003	23.1514	11.6498				GFP-S393E#3 RL+BL	0.999998			GFP-S393E#3 RL	0.982135
		6.27132	13.4863	4.31206	10.1983	12.5511	4.94681	25.1318	9.18694	16.6643	3.58422	0	9.6228	18.1115	17.8365	14.3919	7.73125			wdr48-1 RL	wdr48-1 RL+BL	1			GFP-S393E#3 RL+BL	0.0122327
		1.87886	11.4086	10.4734	16.495	13.7275	4.83679	15.454	2.58978	23.1683	11.5144	0	20.477	13.5329	18.8055	6.2544	11.2139				GFP-WDR48#7 RL	1		GFP-WDR48#10 RL+BL	GFP-S393A#3 RL	0.0441585
		15.454	4.02008	12.3776	9.92325	14.7516	4.23589	4.74369	0.99444	16.7024	0	0	7.03302	18.4585	22.7917	5.80584	6.90184				GFP-WDR48#7 RL+BL	0.037514			GFP-S393A#3 RL+BL	0.000613003
		13.3382	0.397776	6.83836	11.0319	12.4707	3.95237	0	7.75664	1.096	8.04016	0	0	11.8275	15.4456	1.73075	8.42524				GFP-WDR48#10 RL	1			GFP-S393A#9 RL	0.0937713
		12.8896	0.490873	12.0222	18.9367	7.2573	3.93545	9.69897	0	17.9634	7.40964	0	12.6654	8.71299	8.05708	1.83654	6.51253				GFP-WDR48#10 RL+BL	0.00355744			GFP-S393A#9 RL+BL	0.741676
		8.56911	1.12985	2.05236	13.0293	4.60405	3.8762	13.5836	8.4464	18.7632	10.5072	6.80874	7.89205	15.4329	3.47843	0	5.35728				GFP-S393A#3 RL	0.999999			GFP-S393E#2 RL	7.76624e-06
		11.2351	2.25971	14.9758	0	6.9103	3.635	18.8563	18.0734	15.7079	5.34036	0	20.2527	18.3908	0	0	3.6223				GFP-S393A#3 RL+BL	1			GFP-S393E#2 RL+BL	0.999991
		16.1607	0.689761	12.9066	0	3.45304	3.53344	11.7556	14.6542	15.4667	11.4466	7.20229	2.46283	16.9351	1.43453	3.3684	0				GFP-S393A#9 RL	0.999913			GFP-S393E#3 RL	8.12398e-06
		12.0264	1.26527	13.9476	3.60961	8.14172	2.96639	14.4511	13.4948	22.9864	6.19515	20.1131	3.14412	2.62786	0.643213	2.89022	0				GFP-S393A#9 RL+BL	0.809875			GFP-S393E#3 RL+BL	1
		7.06264	21.5222	16.7616	1.92964	15.911	2.79713	11.0066	13.097	12.6908	11.6159	14.8912	4.25282	5.42922	8.97112	2.67864	0				GFP-S393E#2 RL	0.834022		GFP-S393A#3 RL	GFP-S393A#3 RL+BL	0.999404
		1.24411	18.8986	8.9415	6.53792	7.90051	2.77174	8.2729	5.08223	18.0142	4.76908	2.72519	0	17.7941	9.85977	0.236973	13.1308				GFP-S393E#2 RL+BL	0.0604162			GFP-S393A#9 RL	1
		8.42101	2.74212	1.70959	10.7146	15.3906	2.63209	17.2779	7.48158	15.4413	19.9269	10.9092	2.04812	19.3387	5.45038	0.537421	0				GFP-S393E#3 RL	0.932635			GFP-S393A#9 RL+BL	0.994368
	Experiment3	2.17084	10.9515	11.836	0.892881	18.0692	2.45436	11.087	0	1.96349	10.7653	9.33081	24.861	16.8378	13.6006	5.92433	0.10156				GFP-S393E#3 RL+BL	0.0293648			GFP-S393E#2 RL	0.350784
		1.96349	3.35148	11.4382	10.0163	16.7574	1.89155	0.947892	0	2.51361	10.3972	16.4188	2.12429	21.3318	0.964819	0	0			wdr48-1 RL+BL	GFP-WDR48#7 RL	1			GFP-S393E#2 RL+BL	0.340533
		10.1856	4.70984	0	10.3041	7.19806	1.76883	2.64056	0	7.73548	13.0631	12.0433	2.19623	20.8748	7.9259	16.1311	0				GFP-WDR48#7 RL+BL	0.0719014			GFP-S393E#3 RL	0.519252
		6.37288	0.643213	10.9854	22.4955	16.7193	1.72229	0.842101	0	3.67731	13.3594	6.68179	1.80692	17.3329	8.55219	7.85396	6.93992				GFP-WDR48#10 RL	1			GFP-S393E#3 RL+BL	0.211577
		11.6794	3.66039	13.3382	1.23565	11.6032	1.56148	0	0.592433	4.32053	11.8529	12.7415	0	18.4247	17.1298	20.8198	6.82144				GFP-WDR48#10 RL+BL	0.00811375		GFP-S393A#3 RL+BL	GFP-S393A#9 RL	0.994121
		9.15308	3.32185	5.8947	7.1769	8.54372	1.54879	3.3684	4.48979	3.55036	7.70162	20.0538	0.740541	22.0639	8.77647	19.5968	7.23614				GFP-S393A#3 RL	1			GFP-S393A#9 RL+BL	0.521725
		6.39404	6.66487	7.67623	17.7984	14.0703	0.651676	0.660139	1.69266	8.56488	19.2837	17.3794	7.38848	14.7262	7.94706	18.1961	3.32609				GFP-S393A#3 RL+BL	1			GFP-S393E#2 RL	0.972357
		3.47843	15.3355	4.09625	13.9306	15.6275	0.296216	0.325838	0.829406	4.61251	8.81878	7.57044	3.57575	12.4072	10.6045	22.0004	11.6074				GFP-S393A#9 RL	0.999997			GFP-S393E#2 RL+BL	0.0154109
		6.82144	3.11873	15.818	7.07534	3.60114	0.22851	2.14968	3.48266	2.52207	8.00207	5.97934	0	12.4072	18.3739	32.4611	13.2324				GFP-S393A#9 RL+BL	0.909404			GFP-S393E#3 RL	0.994223
		3.32185	14.6966	15.2932	11.5482	19.1737	0	2.25548	0	1.42184	4.1428	13.4948	6.36865	15.5598	6.19092	13.8756	4.62097				GFP-S393E#2 RL	0.703083			GFP-S393E#3 RL+BL	0.00663375
		7.51543	0.15234	13.0462	0	15.6783	0	0	0	3.89736	11.7132	2.31472	7.75664	19.0636	4.02854	10.1179	13.0716				GFP-S393E#2 RL+BL	0.110541		GFP-S393A#9 RL	GFP-S393A#9 RL+BL	0.999438
		12.5173	3.70694	4.5448	6.49983	14.2649	0	0.655908	0	0	4.25705	8.56911	5.51809	9.47892	4.12164	25.2334	0				GFP-S393E#3 RL	0.847496			GFP-S393E#2 RL	0.206897
		7.38425	1.30758	8.69606	12.7754	13.1478	0	0.220046	0	0.469714	4.34592	4.69714	2.81829	10.9854	0.262363	22.0089	2.25548				GFP-S393E#3 RL+BL	0.0575282			GFP-S393E#2 RL+BL	0.519252
		5.32766	3.18221	17.6037	1.50647	2.43744	0	0.558579	0	0	8.37869	4.8114	1.24834	20.2104	2.33165	10.8331	9.81322								GFP-S393E#3 RL	0.340533
		9.31389	2.62363	10.9346	17.316	24.4844	4.58712	12.9658	8.10363	15.0393	10.4734	6.63101	10.5284	12.0222	14.7516	13.5625	14.3242								GFP-S393E#3 RL+BL	0.357198
		0.431629	0	7.88359	16.8505	16.3638	11.0827	16.8716	2.31472	6.73681	12.3014	6.1613	8.48025	17.9676	0	16.1142	0.672834
		2.11583	15.0901	3.49535	26.6976	14.9462	0	12.8981	0	15.2848	8.39562	0.613591	7.94706	22.1104	11.2774	15.9153	3.84235
		10.0248	10.9812	17.3752	17.773	11.7683	0	24.8822	0	24.4802	1.55725	6.39827	6.84683	22.6098	16.0295	25.2461	2.17931
		15.0393	15.3736	0	11.9587	11.2858	2.80136	26.7102	7.45619	4.1428	11.0616	3.17375	7.65084	21.3487	18.8267	16.3257	0
		6.00896	20.2146	5.01029	9.23349	2.09467	5.75506	6.11898	0	6.27132	12.0687	0.888649	0.558579	0	13.0251	16.5585	2.84791
	Average	10.2128	5.51844	10.6237	10.3762	10.6082	6.42705	10.9179	5.66817	9.80497	11.1094	9.50854	8.21069	12.9855	6.60598	12.7075	6.33945
	S.E.M	0.746355	0.792491	0.853372	0.815297	0.7107	0.686867	0.919674	0.89513	0.885993	0.765573	0.834794	0.834881	0.840447	0.866798	1.17073	0.738468
Fig. 3c
		WT		wdr48-1		GFP-WDR48#7		GFP-WDR48#10		GFP-S393A #3		GFP-S393A #9		GFP-S393E #2		GFP-S393E #3				Variable 1	Variable 2	P-value		Variable 1	Variable 2	P-value		Variable 1	Variable 2	P-value
		RL	RL+BL	RL	RL+BL	RL	RL+BL	RL	RL+BL	RL	RL+BL	RL	RL+BL	RL	RL+BL	RL	RL+BL			Wild type RL	Wild type RL+BL	7.35589e-06		GFP-WDR48#7 RL	GFP-WDR48#7 RL+BL	7.40493e-06		GFP-S393A#9 RL+BL	GFP-S393E#2 RL	0.76135
	Experiment1	2.557	3.811	2.161	3.222	1.592	3.117	2.241	3.447	2.557	1.98	2.798	2.576	2.221	4.128	1.992	3.426				wdr48-1 RL	0.999611			GFP-WDR48#10 RL	0.999993			GFP-S393E#2 RL+BL	7.35589e-06
		2.695	2.126	2.103	2.515	2.912	2.532	2.082	3.354	2.86	3.322	2.054	2.669	2.554	2.963	3.087	3.666				wdr48-1 RL+BL	0.983259			GFP-WDR48#10 RL+BL	7.35589e-06			GFP-S393E#3 RL	0.994904
		3.165	3.291	3.022	2.574	3.011	2.743	2.138	4.035	3.762	4.084	2.129	2.918	2.91	3.539	2.86	3.165				GFP-WDR48#7 RL	1			GFP-S393A#3 RL	0.99989			GFP-S393E#3 RL+BL	7.35589e-06
		3.055	3.159	2.877	2.905	1.737	3.72	2.238	2.853	2.641	2.371	2.804	1.992	4.213	3.695	2.905	3.387				GFP-WDR48#7 RL+BL	7.35676e-06			GFP-S393A#3 RL+BL	0.999995		GFP-S393E#2 RL	GFP-S393E#2 RL+BL	7.35589e-06
		2.929	3.787	2.411	2.831	2.918	3.181	1.705	2.768	3.073	2.515	2.905	1.708	2.515	4.254	2.537	4.535				GFP-WDR48#10 RL	1			GFP-S393A#9 RL	0.996143			GFP-S393E#3 RL	0.999992
		2.199	2.641	1.954	1.899	2.641	3.859	3.318	3.787	2.653	3.424	2.403	2.304	2.634	3.705	2.686	4.118				GFP-WDR48#10 RL+BL	7.35589e-06			GFP-S393A#9 RL+BL	1			GFP-S393E#3 RL+BL	7.35589e-06
		2.161	3.555	2.552	2.307	2.798	3.571	2.153	2.91	2.954	2.986	2.307	2.282	3.185	3.762	3.367	4.664				GFP-S393A#3 RL	0.978659			GFP-S393E#2 RL	0.966301		GFP-S393E#2 RL+BL	GFP-S393E#3 RL	7.35589e-06
		3.387	2.002	1.804	2.353	3.024	3.485	2.173	3.268	2.613	3.03	2.707	2.641	3.359	2.361	2.462	4.223				GFP-S393A#3 RL+BL	0.99459			GFP-S393E#2 RL+BL	7.35589e-06			GFP-S393E#3 RL+BL	1
		2.963	2.709	3.024	2.416	1.98	4.207	3.314	3.103	3.013	1.682	2.641	2.603	3.609	3.169	4.118	3.263				GFP-S393A#9 RL	0.999998			GFP-S393E#3 RL	0.999981		GFP-S393E#3 RL	GFP-S393E#3 RL+BL	7.35589e-06
		2.252	4.377	1.629	1.822	2.723	3.055	2.23	2.057	2.421	1.932	2.537	2.014	4.115	3.942	2.173	3.752				GFP-S393A#9 RL+BL	1			GFP-S393E#3 RL+BL	7.35589e-06
		2.709	4.19	2.477	2.374	3.762	3.569	3.079	2.457	3.011	2.584	2.444	2.764	2.771	2.868	2.707	3.23				GFP-S393E#2 RL	0.704607		GFP-WDR48#7 RL+BL	GFP-WDR48#10 RL	7.35609e-06
		2.465	3.409	2.804	2.129	2.868	2.732	2.138	4.601	2.61	3.055	3.073	2.853	2.123	3.263	3.007	3.576				GFP-S393E#2 RL+BL	7.35589e-06			GFP-WDR48#10 RL+BL	0.863129
		2.054	4.012	2.057	1.737	2.853	3.151	2.552	2.622	3.165	3.762	3.307	3.609	2.411	4.109	3.805	3.159				GFP-S393E#3 RL	0.990427			GFP-S393A#3 RL	2.26241e-05
		2.307	3.904	2.216	2.042	3.133	3.253	2.361	2.554	2.371	2.138	3.404	2.241	2.798	2.944	3.327	3.666				GFP-S393E#3 RL+BL	7.35589e-06			GFP-S393A#3 RL+BL	1.2439e-05
		2.707	3.404	1.664	1.912	3.471	3.314	3.695	2.91	2.723	1.835	2.249	2.379	2.669	3.851	2.238	3.74			Wild type RL+BL	wdr48-1 RL	7.35589e-06			GFP-S393A#9 RL	7.3559e-06
		3.185	2.764	1.664	2.173	3.044	2.824	2.986	4.214	2.743	3.263	2.392	2.818	2.798	3.426	3.476	4.035				wdr48-1 RL+BL	7.35589e-06			GFP-S393A#9 RL+BL	7.35749e-06
		2.704	4.305	2.554	3.03	3.514	2.613	2.485	3.923	2.379	2.454	2.123	2.173	2.853	3.374	2.252	3.534				GFP-WDR48#7 RL	7.35592e-06			GFP-S393E#2 RL	0.000431652
		3.121	3.893	2.063	2.421	3.457	2.954	2.216	3.811	3.447	3.476	2.485	3.013	2.307	3.881	2.613	3.165				GFP-WDR48#7 RL+BL	0.999751			GFP-S393E#2 RL+BL	0.00115322
		2.66	3.666	3.291	2.515	3.496	3.327	3.141	4.004	2.66	3.024	3.073	2.695	2.485	3.851	2.807	3.073				GFP-WDR48#10 RL	7.35589e-06			GFP-S393E#3 RL	1.51603e-05
		2.371	3.654	3.705	2.138	2.353	2.905	2.723	4.19	2.371	2.307	2.374	2.574	2.252	3.207	2.353	3.167				GFP-WDR48#10 RL+BL	0.999942			GFP-S393E#3 RL+BL	0.00446083
		3.095	4.055	2.833	2.103	2.199	4.142	2.91	3.923	2.204	2.241	3.044	3.424	2.929	3.245	2.057	2.798				GFP-S393A#3 RL	7.38772e-06		GFP-WDR48#10 RL	GFP-WDR48#10 RL+BL	7.35589e-06
		2.653	3.985	3.181	2.138	2.207	2.725	2.207	4.127	2.764	2.35	2.199	2.502	2.371	3.534	2.403	4.004				GFP-S393A#3 RL+BL	7.36414e-06			GFP-S393A#3 RL	0.939444
		3.181	3.659	2.515	3.011	2.596	3.159	2.199	4.427	2.454	2.937	3.471	2.554	2.86	2.877	2.771	3.357				GFP-S393A#9 RL	7.35589e-06			GFP-S393A#3 RL+BL	0.979024
		2.416	3.798	3.404	2.62	2.584	3.205	3.024	4.614	2.613	2.669	3.073	2.957	2.695	3.725	2.421	2.457				GFP-S393A#9 RL+BL	7.35589e-06			GFP-S393A#9 RL	1
		2.138	3.109	2.241	2.282	2.918	3.087	2.138	2.866	3.447	2.91	2.704	3.643	3.151	3.457	2.704	4.057				GFP-S393E#2 RL	9.32308e-06			GFP-S393A#9 RL+BL	1
	Experiment2	2.241	4.142	3.079	1.876	2.688	3.93	2.853	3.999	2.228	2.548	3.055	2.552	2.78	4.23	2.877	4.205				GFP-S393E#2 RL+BL	0.0548806			GFP-S393E#2 RL	0.55971
		2.249	3.878	1.912	3.374	2.329	3.011	2.465	3.181	3.369	1.522	3.253	2.002	2.374	3.073	3.305	3.88				GFP-S393E#3 RL	7.36985e-06			GFP-S393E#2 RL+BL	7.35589e-06
		2.686	3.181	2.653	2.296	2.238	2.824	2.027	2.395	2.252	2.888	2.161	1.769	3.482	3.469	3.314	5.011				GFP-S393E#3 RL+BL	0.137773			GFP-S393E#3 RL	0.96738
		2.91	2.499	2.082	2.532	2.017	2.798	2.986	2.833	2.929	1.708	1.769	3.426	3.383	4.154	3.807	2.833			wdr48-1 RL	wdr48-1 RL+BL	1			GFP-S393E#3 RL+BL	7.35589e-06
		2.688	4.79	2.584	1.559	2.69	3.447	2.411	2.877	2.296	3.109	1.835	2.421	3.426	4.098	3.095	3.805				GFP-WDR48#7 RL	0.961686		GFP-WDR48#10 RL+BL	GFP-S393A#3 RL	7.35594e-06
		2.304	5.067	2.877	1.705	2.613	3.404	2.537	2.937	2.613	1.679	1.794	2.379	3.263	4.364	2.954	3.957				GFP-WDR48#7 RL+BL	7.35589e-06			GFP-S393A#3 RL+BL	7.3559e-06
		2.252	4.366	2.252	2.304	2.613	2.603	2.78	3.135	2.054	2.622	1.992	3.787	2.576	2.973	2.454	3.404				GFP-WDR48#10 RL	0.99997			GFP-S393A#9 RL	7.35589e-06
		2.361	2.695	4.03	2.017	2.929	2.905	3.8	2.118	2.771	2.704	2.918	2.853	2.199	2.502	2.221	3.387				GFP-WDR48#10 RL+BL	7.35589e-06			GFP-S393A#9 RL+BL	7.35589e-06
		2.161	2.903	2.138	3.013	1.906	2.465	3.151	2.669	2.462	2.465	1.912	3.825	2.63	3.416	2.554	3.055				GFP-S393A#3 RL	0.406497			GFP-S393E#2 RL	7.36161e-06
		1.985	3.103	2.62	3.581	3.057	3.339	1.914	3.917	1.902	2.764	2.252	2.017	2.853	2.867	2.353	3.695				GFP-S393A#3 RL+BL	0.553952			GFP-S393E#2 RL+BL	0.475099
		2.351	3.095	4.828	2.241	2.639	3.576	2.613	3.503	3.247	2.764	1.352	2.138	2.477	4.253	2.912	2.804				GFP-S393A#9 RL	1			GFP-S393E#3 RL	7.35591e-06
		3.205	2.804	3.118	1.592	2.421	2.986	2.205	1.98	3.073	2.138	1.646	2.61	3.707	4.482	1.906	2.937				GFP-S393A#9 RL+BL	0.999042			GFP-S393E#3 RL+BL	0.714335
		2.307	2.029	1.693	2.204	2.138	2.138	2.458	3.259	1.954	2.374	4.043	2.042	2.138	4.489	1.506	3.109				GFP-S393E#2 RL	0.0877771		GFP-S393A#3 RL	GFP-S393A#3 RL+BL	1
		2.392	4.271	1.408	2.91	3.616	3.411	1.925	2.63	2.329	3.103	1.804	2.91	1.748	3.367	2.576	3.339				GFP-S393E#2 RL+BL	7.35589e-06			GFP-S393A#9 RL	0.663084
		2.812	3.469	2.063	1.846	2.111	3.762	2.337	2.429	2.059	2.207	4.007	2.161	2.576	4.127	3.409	4.61				GFP-S393E#3 RL	0.496064			GFP-S393A#9 RL+BL	0.987531
		2.161	2.552	1.925	2.465	3.864	2.515	3.276	2.771	2.361	2.465	1.19	1.925	3.931	3.754	1.348	3.433				GFP-S393E#3 RL+BL	7.35589e-06			GFP-S393E#2 RL	0.999999
		2.954	3.471	2.353	2.603	2.866	2.411	2.063	3.583	2.266	3.314	1.846	2.764	2.454	3.735	1.752	4.501			wdr48-1 RL+BL	GFP-WDR48#7 RL	0.783245			GFP-S393E#2 RL+BL	7.35589e-06
		2.515	3.259	1.958	2.502	2.063	5.136	1.992	2.944	1.958	3.409	2.042	3.073	2.374	3.374	3.024	4.605				GFP-WDR48#7 RL+BL	7.35589e-06			GFP-S393E#3 RL	1
		2.042	2.69	2.014	1.712	2.199	4.258	2.266	2.85	3.151	2.263	3.485	3.807	2.833	3.095	3.293	2.686				GFP-WDR48#10 RL	0.995957			GFP-S393E#3 RL+BL	7.35589e-06
		3.133	2.462	2.807	2.091	2.866	3.851	2.723	2.732	3.485	2.126	2.017	1.693	2.329	3.588	2.937	2.063				GFP-WDR48#10 RL+BL	7.35589e-06		GFP-S393A#3 RL+BL	GFP-S393A#9 RL	0.796669
		2.204	3.04	2.221	2.472	2.304	3.942	2.929	2.173	2.454	2.973	2.395	2.723	3.133	3.72	2.421	5.969				GFP-S393A#3 RL	0.159696			GFP-S393A#9 RL+BL	0.997305
		3.411	3.022	1.822	2.771	1.614	3.616	2.129	2.266	2.918	2.704	3.936	3.643	1.906	3.476	1.682	3.885				GFP-S393A#3 RL+BL	0.254526			GFP-S393E#2 RL	0.999973
		2.768	3.447	2.002	2.249	2.071	3.013	1.87	2.853	2.421	3.471	2.296	2.753	3.044	3.708	2.66	1.822				GFP-S393A#9 RL	0.999992			GFP-S393E#2 RL+BL	7.35589e-06
		3.183	3.276	3.631	2.002	1.954	3.079	2.771	3.305	2.054	3.643	2.485	1.98	3.013	3.762	2.337	1.912				GFP-S393A#9 RL+BL	0.972216			GFP-S393E#3 RL	1
		2.963	2.485	1.752	2.238	1.846	4.377	2.502	2.129	2.002	2.707	2.126	2.392	2.557	3.805	2.454	2.603				GFP-S393E#2 RL	0.0217703			GFP-S393E#3 RL+BL	7.35589e-06
	Experiment3	2.35	3.205	1.822	1.804	2.472	2.954	1.693	3.942	3.003	2.304	2.082	2.266	2.042	3.955	1.822	3.942				GFP-S393E#2 RL+BL	7.35589e-06		GFP-S393A#9 RL	GFP-S393A#9 RL+BL	0.999989
		3.569	2.868	2.014	2.771	2.798	2.477	3.205	3.942	2.853	3.022	1.769	2.973	4.276	3.666	3.169	2.669				GFP-S393E#3 RL	0.214431			GFP-S393E#2 RL	0.214297
		2.824	3.339	1.788	2.241	2.61	2.918	2.659	4.685	2.603	2.732	2.017	2.282	4.669	3.455	2.207	3.354				GFP-S393E#3 RL+BL	7.35589e-06			GFP-S393E#2 RL+BL	7.35589e-06
		2.395	2.221	3.044	1.629	3.305	4.364	1.822	4.067	2.853	3.013	1.899	2.173	2.576	4.705	3.307	3.539								GFP-S393E#3 RL	0.748446
		2.86	3.117	2.266	2.199	2.704	4.141	2.23	2.515	3.044	2.831	1.822	1.925	2.552	4.142	2.307	3.762								GFP-S393E#3 RL+BL	7.35589e-06
		2.462	3.095	2.091	2.395	2.353	2.695	3.727	3.76	2.641	2.554	2.849	1.954	2.653	2.877	2.866	5.597
		2.596	3.496	2.472	2.61	2.304	2.515	2.238	3.557	3.324	2.091	2.23	2.552	2.296	4.701	3.604	4.364
		3.073	3.475	2.732	3.183	3.121	3.695	2.103	4.748	3.725	3.539	2.049	2.307	2.454	3.969	2.221	3.8
		3.111	3.013	2.129	2.221	2.353	3.539	1.912	3.205	3.904	3.307	3.404	2.515	2.866	4.572	1.808	4.92
		2.091	3.369	1.822	2.669	2.361	3.476	3.985	4.043	3.23	3.457	1.748	3.245	2.753	3.72	2.929	3.609
		2.853	3.512	3.447	2.725	1.954	3.753	2.866	3.245	3.011	2.868	3.539	2.103	3.159	4.685	3.253	1.98
		1.954	3.359	2.552	2.937	3.073	2.831	2.485	3.597	2.8	2.963	1.602	3.409	3.259	3.787	3.169	2.903
		2.266	2.707	2.554	2.653	1.852	2.554	1.992	5.05	3.966	1.846	4.472	2.249	3.095	3.359	2.732	3.695
		3.205	3.725	1.822	2.307	2.557	3.121	1.914	4.954	3.339	2.688	2.353	2.238	3.057	3.263	2.688	4.118
		1.629	3.583	2.686	2.238	2.304	3.811	3.055	5.005	2.444	2.918	4.457	2.057	2.307	4.373	2.515	4.155
		1.361	4.104	3.865	1.98	3.222	2.986	2.552	4.127	2.764	2.207	1.863	2.353	3.151	3.079	2.15	4.655
		2.35	2.831	2.15	2.986	3.7	3.117	3.183	6.37	2.462	2.307	1.906	2.153	1.902	3.263	3.291	3.96
		3.222	3.327	1.958	2.444	3.23	3.416	3.307	4.924	1.899	3.404	1.853	2.768	2.126	3.576	3.253	4.163
		2.686	3.571	2.353	3.087	2.042	3.609	2.69	3.498	2.912	2.457	2.854	2.66	2.944	4.035	4.141	5.32
		1.835	3.534	2.091	2.485	3.915	3.383	2.62	4.165	2.877	2.411	2.353	2.824	1.958	3.433	2.241	3.359
		3.011	2.798	1.652	2.824	3.291	3.476	2.91	3.374	2.963	2.8	2.954	2.725	2.576	3.569	2.61	3.476
		2.392	3.263	2.515	3.583	1.863	2.709	2.69	3.503	2.411	2.238	3.011	2.653	2.634	3.859	3.057	3.604
		1.705	3.754	3.263	3.259	2.723	3.205	2.252	3.583	2.111	2.709	2.057	2.798	2.304	5.595	2.723	3.514
		1.741	3.923	3.327	2.853	1.852	3.433	2.853	3.359	1.925	3.117	2.278	2.138	2.304	5.104	2.411	4.307
		2.002	2.69	2.622	2.126	1.794	2.173	2.091	2.361	3.095	3.024	1.876	2.66	3.263	2.634	2.62	4.517
	Average	2.57213	3.34853	2.46753	2.42444	2.62928	3.24771	2.55284	3.43829	2.72368	2.70411	2.50144	2.58041	2.78867	3.68516	2.71164	3.65345
	S.E.M	0.0541948	0.0723361	0.0749582	0.0542719	0.0662005	0.0655176	0.0603869	0.0989874	0.0565991	0.062508	0.0813732	0.0597998	0.0668311	0.068489	0.0664459	0.0922527
Fig. 3d
	Wild type
	Time	0 min	5 min	10 min	15 min	20 min	25 min	30 min	35 min	40 min	45 min	50 min	55 min	60 min	65 min	70 min	75 min	80 min	85 min	90 min	95 min	100 min	105 min	110 min	115 min	120 min	125 min	130 min	135 min	140 min	145 min	150 min
	Sample 1	0.0258	0.0271	0.0276	0.0325	0.0369	0.0437	0.0533	0.069	0.0852	0.103	0.116	0.119	0.113	0.108	0.103	0.118	0.152	0.186	0.192	0.147	0.0502	0.0411	0.0419	0.0436	0.0476	0.0485	0.0456	0.0384	0.0323	0.0289	0.0283
	Sample 2	0.04226	0.04258	0.03972	0.0447	0.0497	0.05254	0.06072	0.0691	0.07954	0.0862	0.09204	0.09666	0.1008	0.1036	0.1044	0.1102	0.134	0.1592	0.1784	0.1798	0.1126	0.08112	0.08192	0.0846	0.09114	0.09326	0.07646	0.05442	0.0532	0.0438	0.04914
	Sample 3	0.05682	0.0562	0.07264	0.08558	0.08996	0.10036	0.1188	0.1256	0.132	0.1438	0.1584	0.1482	0.1646	0.1666	0.1742	0.1962	0.2316	0.257	0.247	0.1926	0.1412	0.1236	0.117	0.125	0.1496	0.1154	0.1112	0.106	0.08892	0.0821	0.08484
	Sample 4	0.04196	0.0349	0.03334	0.05398	0.05834	0.07604	0.08326	0.0838	0.08718	0.10002	0.09874	0.10086	0.1128	0.1172	0.1228	0.143	0.1792	0.2008	0.1888	0.1292	0.07718	0.09174	0.1062	0.1126	0.1186	0.118	0.119	0.1036	0.0828	0.06042	0.07496
	Average	0.04171	0.040195	0.043325	0.05419	0.058725	0.06816	0.07902	0.086875	0.09598	0.108255	0.116295	0.11618	0.1228	0.12385	0.1261	0.14185	0.1742	0.20075	0.20155	0.16215	0.095295	0.08439	0.086755	0.09145	0.101735	0.09379	0.088065	0.075605	0.064305	0.053805	0.05931
	S.E.M	0.0186533	0.0179758	0.0193755	0.0242345	0.0262626	0.0304821	0.0353388	0.0388517	0.0429236	0.0484131	0.0520087	0.0519573	0.0549178	0.0553874	0.0563936	0.0634372	0.0779046	0.0897781	0.0901359	0.0725157	0.0426172	0.0377404	0.038798	0.0408977	0.0454973	0.0419442	0.0393839	0.0338116	0.0287581	0.0240623	0.0265242
	wdr48-1
	Time	0 min	5 min	10 min	15 min	20 min	25 min	30 min	35 min	40 min	45 min	50 min	55 min	60 min	65 min	70 min	75 min	80 min	85 min	90 min	95 min	100 min	105 min	110 min	115 min	120 min	125 min	130 min	135 min	140 min	145 min	150 min
	Sample 1	0.04548	0.03968	0.03666	0.03718	0.03948	0.04278	0.04818	0.05208	0.05368	0.05344	0.05624	0.0521	0.0552	0.05612	0.0575	0.06614	0.0762	0.08636	0.0871	0.07274	0.05498	0.04682	0.05006	0.0512	0.05162	0.05154	0.04882	0.0433	0.04066	0.03782	0.03712
	Sample 2	0.0471685	0.0503488	0.0462076	0.0516482	0.0488041	0.0453488	0.0568076	0.0638576	0.059307	0.0621576	0.0660088	0.0679535	0.0719064	0.0701576	0.0692064	0.0737582	0.0756977	0.0790541	0.0808023	0.08125	0.0689023	0.0654506	0.0642023	0.063957	0.0696087	0.0631582	0.0623971	0.0612582	0.0528082	0.0497541	0.0462994
	Sample 3	0.04852	0.04744	0.04964	0.05048	0.05156	0.05094	0.05474	0.05604	0.0609	0.0624	0.06502	0.06636	0.07028	0.07262	0.07586	0.08402	0.09112	0.09598	0.1062	0.109	0.1016	0.09584	0.09376	0.09518	0.09444	0.08926	0.0851	0.07666	0.07284	0.0717	0.06824
	Sample 4	0.0425239	0.036943	0.0359982	0.0406506	0.0444942	0.0545477	0.0634953	0.0667506	0.0632983	0.0646512	0.0655918	0.0685453	0.0725971	0.070643	0.0741971	0.0786483	0.0892983	0.101647	0.118998	0.122352	0.110702	0.0915482	0.0813907	0.0826506	0.0787	0.0788483	0.0772936	0.0783418	0.0640977	0.0654477	0.0629948
	Average	0.0459231	0.043603	0.0421265	0.0449897	0.0460846	0.0484041	0.0558057	0.059682	0.0592963	0.0606622	0.0632151	0.0637397	0.0674959	0.0673851	0.0691909	0.0756416	0.083079	0.0907603	0.0982751	0.0963354	0.084046	0.0749147	0.0723532	0.0732469	0.0735922	0.0707016	0.0684027	0.06489	0.0576015	0.0561804	0.0536635
	S.E.M	0.00115602	0.00282813	0.003061	0.00320727	0.00235974	0.00238243	0.0028216	0.00303815	0.00182812	0.00221101	0.00208747	0.00349475	0.00369157	0.00339222	0.00370779	0.00339672	0.00369812	0.00448825	0.00784191	0.0103973	0.011812	0.0103067	0.00857652	0.0087249	0.00799736	0.00746035	0.00719906	0.0072975	0.00624181	0.00685635	0.00646768
	GFP-WDR48
	Time	0 min	5 min	10 min	15 min	20 min	25 min	30 min	35 min	40 min	45 min	50 min	55 min	60 min	65 min	70 min	75 min	80 min	85 min	90 min	95 min	100 min	105 min	110 min	115 min	120 min	125 min	130 min	135 min	140 min	145 min	150 min
	Sample 1	0.04686	0.05294	0.04774	0.05386	0.0699	0.08904	0.09566	0.1142	0.129	0.1344	0.1438	0.1554	0.1696	0.1632	0.1632	0.193	0.2186	0.2546	0.271	0.2192	0.1272	0.1144	0.1312	0.119	0.1202	0.1262	0.1116	0.08346	0.08518	0.08814	0.09244
	Sample 2	0.04728	0.04792	0.05142	0.05604	0.06322	0.07042	0.0781	0.09744	0.1088	0.1128	0.1198	0.1274	0.13	0.1314	0.136	0.1558	0.168	0.1822	0.1928	0.175	0.1056	0.0889	0.09152	0.09914	0.1018	0.09388	0.08202	0.06432	0.05286	0.05186	0.0516
	Sample 3	0.02172	0.02008	0.02918	0.04338	0.055508	0.08768	0.12054	0.14752	0.1583	0.14942	0.14538	0.15198	0.1605	0.1525	0.1551	0.1679	0.2003	0.2275	0.2157	0.1623	0.10598	0.0942	0.10096	0.11386	0.13422	0.1172	0.09418	0.06756	0.052986	0.049236	0.046941
	Sample 4	0.0232803	0.0204039	0.0214091	0.0260928	0.0346968	0.0456608	0.0581848	0.0688288	0.0739528	0.0751968	0.078501	0.0820649	0.0885689	0.0920129	0.0951976	0.118262	0.152266	0.17167	0.153474	0.0934784	0.0411824	0.0443064	0.0537304	0.0666144	0.0752191	0.0641033	0.0504274	0.0414313	0.0371953	0.0346593	0.0314033
	Average	0.0347851	0.035336	0.0374373	0.0448432	0.0558312	0.0732002	0.0881212	0.106997	0.117513	0.117954	0.12187	0.129211	0.137167	0.134778	0.137374	0.15874	0.184791	0.208992	0.208244	0.162495	0.0949906	0.0854516	0.0943526	0.0996536	0.10786	0.100346	0.0845569	0.0641928	0.0570553	0.0559738	0.0555961
	S.E.M	0.00710037	0.00877482	0.00722697	0.00683368	0.00763377	0.0101107	0.0132427	0.0164371	0.0177222	0.0161124	0.0155959	0.0169074	0.018279	0.0157113	0.0151711	0.0155585	0.0150649	0.0194367	0.0245495	0.0260371	0.0186326	0.0147743	0.0159676	0.0117897	0.0127452	0.0138679	0.0128944	0.00866346	0.0100813	0.0113699	0.0130181
	GFP-S393A
	Time	0 min	5 min	10 min	15 min	20 min	25 min	30 min	35 min	40 min	45 min	50 min	55 min	60 min	65 min	70 min	75 min	80 min	85 min	90 min	95 min	100 min	105 min	110 min	115 min	120 min	125 min	130 min	135 min	140 min	145 min	150 min
	Sample 1	0.05346	0.05408	0.0483	0.05336	0.0721	0.0952	0.107	0.126	0.1208	0.1102	0.1104	0.1168	0.1328	0.1254	0.1256	0.1364	0.1464	0.1714	0.1736	0.1582	0.1033	0.08488	0.0907	0.09024	0.0842	0.06896	0.05502	0.04814	0.04878	0.05174	0.04232
	Sample 2	0.00767667	0.019556	0.0321029	0.0393367	0.0609167	0.0521033	0.0603867	0.0709067	0.076625	0.0931083	0.08577	0.087195	0.0863283	0.09283	0.0821117	0.0935917	0.100198	0.104088	0.110587	0.09684	0.0594467	0.0422133	0.04615	0.0414117	0.0500017	0.0527617	0.0408733	0.0315083	0.0257783	0.0205667	0.0225167
	Sample 3	0.0191	0.023672	0.0285782	0.029344	0.039514	0.0492	0.06542	0.08192	0.10152	0.10472	0.10666	0.10482	0.09168	0.09168	0.08416	0.10558	0.13186	0.1446	0.1368	0.09858	0.06118	0.04218	0.041502	0.039972	0.0461	0.039596	0.024818	0.020798	0.020706	0.01412	0.00982
	Sample 4	0.037936	0.0343273	0.0291035	0.043512	0.062502	0.070002	0.0730633	0.0841027	0.088982	0.0973827	0.096742	0.101181	0.114241	0.110181	0.109405	0.132037	0.134796	0.150835	0.140249	0.132435	0.109897	0.0967967	0.0955573	0.101136	0.091746	0.085546	0.0807127	0.0658053	0.0661847	0.0558727	0.0543307
	Average	0.0295432	0.0329088	0.0345212	0.0413882	0.0587582	0.0666263	0.0764675	0.0907323	0.0969818	0.101353	0.099893	0.102499	0.106262	0.105023	0.100319	0.116902	0.128314	0.142731	0.140309	0.121514	0.083456	0.0665175	0.0684773	0.0681899	0.0680119	0.0617159	0.050356	0.0415629	0.0403623	0.0355748	0.0322468
	S.E.M	0.0101228	0.0077128	0.00465809	0.00497583	0.00687397	0.0105769	0.0105058	0.0121054	0.00942646	0.0038007	0.00551949	0.00609546	0.0107157	0.00800275	0.0104654	0.0103311	0.00988342	0.0140959	0.0129229	0.0147194	0.0134338	0.0142508	0.0142985	0.0160338	0.0116543	0.00995749	0.0118511	0.0098456	0.0105543	0.0106414	0.00994486
	GFP-S393E
	Time	0 min	5 min	10 min	15 min	20 min	25 min	30 min	35 min	40 min	45 min	50 min	55 min	60 min	65 min	70 min	75 min	80 min	85 min	90 min	95 min	100 min	105 min	110 min	115 min	120 min	125 min	130 min	135 min	140 min	145 min	150 min
	Sample 1	0.0409333	0.0467767	0.056885	0.06797	0.086975	0.105993	0.124312	0.133187	0.136008	0.141808	0.152197	0.15419	0.152993	0.14779	0.144037	0.161595	0.194787	0.223013	0.197005	0.12798	0.0850117	0.0902733	0.104183	0.110173	0.11562	0.0997067	0.0797883	0.066425	0.06052	0.0511533	0.0522233
	Sample 2	0.01672	0.02124	0.02396	0.02568	0.035458	0.037206	0.0438508	0.06266	0.08956	0.12218	0.1464	0.14782	0.14528	0.14236	0.13708	0.1612	0.1852	0.1936	0.1894	0.13376	0.05912	0.0468924	0.052578	0.05824	0.07184	0.058336	0.05234	0.043662	0.040392	0.037842	0.033362
	Sample 3	0.00693205	0.0309903	0.0247501	0.0247587	0.0284688	0.0419012	0.0494499	0.0566621	0.0721102	0.0932196	0.0984698	0.0807398	0.0938296	0.0977795	0.0925318	0.13138	0.134729	0.177879	0.184419	0.157369	0.11732	0.085829	0.0824192	0.0868692	0.0824992	0.0863157	0.0811893	0.0740193	0.0568692	0.0552203	0.0424705
	Sample 4	0.0354292	0.0357697	0.0351783	0.0424428	0.046358	0.053128	0.0632738	0.0781697	0.09456	0.106965	0.11472	0.122066	0.12781	0.132566	0.133747	0.157893	0.196443	0.237792	0.231569	0.150123	0.084012	0.0819628	0.0846085	0.095584	0.107106	0.0970508	0.0748397	0.0585703	0.0550597	0.05177	0.0505013
	Average	0.0250037	0.0336942	0.0351933	0.0402129	0.049315	0.0595571	0.0702215	0.0826696	0.0980596	0.116043	0.127947	0.126204	0.129978	0.130124	0.126849	0.153017	0.17779	0.208071	0.200598	0.142308	0.0863659	0.0762394	0.0809472	0.0877166	0.0942662	0.0853523	0.0720393	0.0606691	0.0532102	0.0489964	0.0446393
	S.E.M	0.00710704	0.00474606	0.00685944	0.00903868	0.0117007	0.0141632	0.0165346	0.015597	0.012105	0.00932677	0.0114671	0.0149099	0.0117623	0.0100463	0.0104094	0.00649356	0.0130281	0.0121863	0.0095192	0.0061442	0.0106704	0.00888037	0.00952296	0.00978362	0.00917326	0.00846054	0.00599819	0.00580232	0.00395431	0.00342055	0.00386232
Fig. 3e
		Wild type	wdr48-1	GFP-WDR48	GFP-S393A	GFP-S393E			Variable 1	Variable 2	P-value
	Sample 1	0.089	0.0296	0.1078	0.048	0.0789767			Wild type	wdr48-1	0.00588034
	Sample 2	0.074	0.0115959	0.0568	0.028475	0.05652				GFP-WDR48	0.998795
	Sample 3	0.0728	0.03034	0.0724	0.05264	0.0918874				GFP-S393A	0.0394939
	Sample 4	0.066	0.0448012	0.076472	0.0308447	0.0978215				GFP-S393E	0.982737
	Average	0.07545	0.0290843	0.078368	0.0399899	0.0813014			wdr48-1	GFP-WDR48	0.00352639
	S.E.M	0.00710704	0.00710704	0.00710704	0.00710704	0.00710704				GFP-S393A	0.856443
										GFP-S393E	0.0021173
									GFP-WDR48	GFP-S393A	0.0238762
										GFP-S393E	0.998769
									GFP-S393A	GFP-S393E	0.0142993
Fig. 3f
		Wild type	wdr48-1	GFP-WDR48	GFP-S393A	GFP-S393E			Variable 1	Variable 2	P-value
	Sample 1	0.0754	0.02084	0.11546	0.0773	0.0871517			Wild type	wdr48-1	0.00328223
	Sample 2	0.06468	0.0229988	0.08458	0.0500088	0.11312				GFP-WDR48	0.644249
	Sample 3	0.10156	0.02622	0.12592	0.0555818	0.0677818				GFP-S393A	0.653047
	Sample 4	0.08946	0.0381988	0.0737885	0.0803011	0.0985688				GFP-S393E	0.949073
	Average	0.082775	0.0270644	0.0999371	0.0657979	0.0916555			wdr48-1	GFP-WDR48	0.000248518
	S.E.M	0.00710704	0.00710704	0.00710704	0.00710704	0.00710704				GFP-S393A	0.0461033
										GFP-S393E	0.000840907
									GFP-WDR48	GFP-S393A	0.0909548
										GFP-S393E	0.960041
									GFP-S393A	GFP-S393E	0.273825

## Sheet: Figure 4
Fig. 4a
	Immunoblot
Fig. 4b
		Wildtype		phot1-5 phot2-1		phot1-5		phot2-1				Variable 1	Variable 2	P-value		Variable 1	Variable 2	P-value		Variable 1	Variable 2	P-value
		RL	RL+BL	RL	RL+BL	RL	RL+BL	RL	RL+BL			Wild type RL	Wild type RL+BL	0.00529953		Wild type RL+BL	phot1-5 phot2-1 RL	0.00127		phot1-5 phot2-1 RL+BL	phot1-5 RL	0.999979
	Sample 1	24.1686	100	6.04371	5.09101	32.4298	119.129	26.0912	91.4417				phot1-5 phot2-1 RL	0.994016			phot1-5 phot2-1 RL+BL	0.000956584			phot1-5 RL+BL	0.0004726
	Sample 2	29.2548	100	37.3491	33.9093	22.1451	115.601	59.9092	130.358				phot1-5 phot2-1 RL+BL	0.982697			phot1-5 RL	0.00172689			phot2-1 RL	0.978252
	Sample 3	39.1915	100	15.9665	13.6363	12.017	82.262	8.30991	69.7537				phot1-5 RL	0.998679			phot1-5 RL+BL	0.999919			phot2-1 RL+BL	0.00136623
	Average	30.8716	100	19.7865	17.5455	22.1973	105.664	31.4368	97.1844				phot1-5 RL+BL	0.00254235			phot2-1 RL	0.00570445		phot1-5 RL	phot1-5 RL+BL	0.000842296
	S.E.M	4.41144	0	9.23671	8.54567	5.89271	11.7452	15.1333	17.729				phot2-1 RL	1			phot2-1 RL+BL	0.999999			phot2-1 RL	0.998035
													phot2-1 RL+BL	0.00765015		phot1-5 phot2-1 RL	phot1-5 phot2-1 RL+BL	1			phot2-1 RL+BL	0.00247927
																	phot1-5 RL	1		phot1-5 RL+BL	phot2-1 RL	0.00273472
																	phot1-5 RL+BL	0.000623383			phot2-1 RL+BL	0.998857
																	phot2-1 RL	0.991972		phot2-1 RL	phot2-1 RL+BL	0.00823563
Fig. 4c																	phot2-1 RL+BL	0.00181873
	Immunoblot
Fig. 4d
			Wildtype		blus1-1		cbc1-1 cbc2-1					Variable 1	Variable 2	P-value
			RL	RL+BL	RL	RL+BL	RL	RL+BL				Wild type RL	Wild type RL+BL	0.000756527
		Sample 1	30.0633	100	21.6093	124.405	38.3867	90.0865					blus1-1 RL	0.999942
		Sample 2	12.444	100	16.2391	156.324	32.1919	140.204					blus1-1 RL+BL	4.00687e-05
		Sample 3	24.9701	100	21.7756	104.861	16.0208	120.013					cbc1-1cbc2-1 RL	0.995725
		Average	22.4925	100	19.8747	128.53	28.8664	116.768					cbc1-1cbc2-1 RL+BL	0.000123179
		S.E.M	5.23497	0	1.81841	14.9984	6.66713	14.5583				Wild type RL+BL	blus1-1 RL	0.000561453
													blus1-1 RL+BL	0.311594
													cbc1-1cbc2-1 RL	0.00159753
													cbc1-1cbc2-1 RL+BL	0.788338
												blus1-1 RL	blus1-1 RL+BL	3.18521e-05
													cbc1-1cbc2-1 RL	0.97991
													cbc1-1cbc2-1 RL+BL	9.48077e-05
												blus1-1 RL+BL	cbc1-1cbc2-1 RL	7.23742e-05
													cbc1-1cbc2-1 RL+BL	0.939137
Fig. 4e												cbc1-1cbc2-1 RL	cbc1-1cbc2-1 RL+BL	0.000238993
	Immunoblot
Fig. 4f
	pSer-393 WDR48
		0 min	0.25 min	0.5 min	1 min	2 min	3 min	5 min	10 min	20 min
	Sample 1	17.9965	51.0355	70.9904	77.7966	100	92.3129	73.5073	72.0172	34.5455
	Sample 2	19.0179	41.8625	82.2978	91.0288	100	104.936	93.6915	64.9956	35.8497
	Sample 3	21.1554	52.4865	67.2632	101.771	100	98.4486	71.3379	71.5895	34.3666
	Sample 4	9.63949	14.5552	48.2542	100.165	100	68.6956	64.8423	48.0372	13.3434
	Sample 5	33.5414	52.8346	81.9207	74.3462	100	113.528	93.2541	60.9641	48.7076
	Average	20.2702	42.5549	70.1453	89.0216	100	95.5842	79.3266	63.5207	33.3626
	S.E.M	3.85136	7.28249	6.22328	5.62196	0	7.58726	5.94897	4.39172	5.67816
	pSer-348 BLUS1
		0 min	0.25 min	0.5 min	1 min	2 min	3 min	5 min	10 min	20 min
	Sample 1	0	12.803	48.5052	100	48.5054	35.5124	7.31718	0	0
	Sample 2	0	9.50839	80.127	100	91.3184	37.6339	3.02847	0	0
	Sample 3	0	64.2726	97.8735	100	78.9193	62.1305	42.6709	0	0
	Sample 4	0	13.1809	77.7112	100	102.14	37.7538	4.38235	0	0
	Sample 5	0	32.5701	66.3085	100	90.8265	68.8662	20.1987	0	0
	Average	0	26.467	74.1051	100	82.342	48.3793	15.5195	0	0
	S.E.M	0	10.2891	8.15582	0	9.22271	7.08071	7.43785	0	0
Fig. 4g
	Immunoblot
Fig. 4h
			His-phot1		His-D806N							Variable 1	Variable 2	P-value
			Dark	BL	Dark	BL						His-phot1 Dark	His-phot1 BL	0.000638431
		Experiment1	41.7919	100	30.5505	4.64639							His-D806N Dark	0.954328
		Experiment2	30.9621	100	57.4819	46.2491							His-D806N BL	0.681059
		Experiment3	54.0439	100	16.8689	26.5801						His-phot1 BL	His-D806N Dark	0.000290534
		Experiment4	12.5669	100	10.3208	8.90591							His-D806N BL	0.000119189
		Average	34.8412	100	28.8055	21.5954						His-D806N Dark	His-D806N BL	0.92593
		S.E.M	8.79512	0	10.4465	9.49097
Fig. 4i
	Immunoblot
Fig. 4j
												Variable 1	Variable 2	P-value
		3xFLAG-WDR48										3xFLAG-WDR48 Dark	3xFLAG-WDR48 BL	0.604069
		Dark	BL
	Experiment 1	100	126.617
	Experiment 2	100	109.384
	Experiment 3	100	84.5745
	Average	100	106.858
	S.E.M	0	12.202
Fig. 4k
	Immunoblot
												Variable 1	Variable 2	P-value
Fig. 4l			HA-phot1									HA-phot1 Dark	HA-phot1 BL	0.520891
			Dark	BL
		Experiment 1	100	129.189
		Experiment 2	100	138.193
		Experiment 3	100	132.539
		Experiment 4	100	54.2236
		Average	100	113.536
		S.E.M	0	19.8579
Fig. 4m

## Sheet: Figure 5
Fig. 5a
Confocal
Fig.5b
	phot1-GFP				GFP-WDR48					phot1-GFP
		Fluorescence ratio (Cyt/PM)				Fluorescence ratio (Cyt/PM)				Variable 1	Variable 2	P-value
		Dark	BL			Dark	BL			Dark	BL	0.00322851
	Cell1	0.545668	0.715112		Cell1	0.990499	1.15146
	Cell2	0.266248	0.82823		Cell2	1.09705	1.14953
	Cell3	0.560419	0.686626		Cell3	1.1479	0.977849			GFP-WDR48
	Cell4	0.292871	0.626939		Cell4	1.48373	0.957186			Variable 1	Variable 2	P-value
	Cell5	0.170822	0.684715		Cell5	0.853742	1.05151			Dark	BL	0.500559
	Cell6	0.60479	0.643962		Cell6	1.0836	0.945383
	Cell7	0.558539	0.698905		Cell7	0.896431	0.908264
	Cell8	0.671883	0.759948		Cell8	0.943257	0.921247
	Average	0.458905	0.705555		Average	1.06203	1.0078
	S.E.M	0.0657482	0.0227211		S.E.M	0.070321	0.03469
Fig. 5c
Confocal
Fig.5d
		EV	3xFLAG WDR48		Variable 1	Variable 2	P-value
	Experiment1	100	69.5171		EV	3xFLAG WDR48	0.0029219
	Experiment2	100	49.1237
	Experiment3	100	49.0925
	Average	100	55.9111
	S.E.M	0	6.80301
Fig. 5e
Confocal
Fig. 5f
		EV	3xFLAG WDR48		Variable 1	Variable 2	P-value
	Experiment1	100	57.5596		EV	3xFLAG WDR48	2.57315e-05
	Experiment2	100	62.8935
	Experiment3	100	62.8808
	Average	100	61.1113
	S.E.M	0	1.77585

## Sheet: Figure 6
Fig. 6a
Confocal
Fig. 6b
		Wild type				wdr48-1				blus1-1				blus1-1 wdr48-1							Variable 1	Variable 2	P-value		Variable 1	Variable 2	P-value
		RL	RL+BL	RL+Fc	RL+BL+Fc	RL	RL+BL	RL+Fc	RL+BL+Fc	RL	RL+BL	RL+Fc	RL+BL+Fc	RL	RL+BL	RL+Fc	RL+BL+Fc				Wild type RL	Wild type RL+BL	0.00147224		wdr48-1 RL+BL	wdr48-1 RL+Fc	0.999679
	Experiment1	17.5783	5.76352	17.0663	9.15308	17.0621	4.49402	12.348	18.742	19.3852	15.4075	8.49294	1.49801	17.3329	4.67599	12.2887	17.8068					Wild type RL+Fc	0.999716			wdr48-1 RL+BL+Fc	1
		15.3652	17.8068	12.0983	15.6868	15.526	11.7471	14.3919	12.805	23.8623	15.2763	14.777	16.0253	11.7767	9.66511	20.8959	7.29115					Wild type RL+BL+Fc	7.77566e-06			blus1-1 RL	0.739338
		11.7344	15.0224	13.6217	11.8783	12.4538	8.04862	15.9491	18.2808	23.7481	14.138	12.6527	8.23904	23.0372	7.46042	9.88939	12.8685					wdr48-1 RL	0.999558			blus1-1 RL+BL	0.959041
		10.6934	7.75664	21.3741	14.066	9.462	12.7838	21.5011	17.5106	3.03833	1.49801	7.56198	10.6299	15.636	11.9164	11.489	18.6362					wdr48-1 RL+BL	0.985034			blus1-1 RL+Fc	0.121742
		17.5318	16.4527	16.2707	5.39537	13.5667	14.7516	4.16819	13.2112	10.2068	25.6777	18.0734	14.1041	12.2972	9.5424	11.7767	15.8053					wdr48-1 RL+Fc	0.460665			blus1-1 RL+BL+Fc	0.506971
		14.8489	12.4961	17.6206	8.78493	21.4757	15.746	6.30094	26.3886	14.8785	19.5207	26.998	12.1237	14.0914	13.3043	17.2652	14.4934					wdr48-1 RL+BL+Fc	0.998788			blus1-1 wdr48-1RL	0.999132
		18.8944	12.5765	14.6035	1.01137	10.8457	16.2792	17.4091	25.2503	11.8487	23.765	26.1982	9.73282	16.1946	20.1512	11.0743	13.6471					blus1-1 RL	0.999999			blus1-1 wdr48-1RL+BL	1
		15.7799	13.0885	19.0086	8.83994	28.1659	13.681	9.39852	14.2015	13.5794	22.8764	17.4598	10.1264	12.183	26.3548	19.5333	15.3059					blus1-1 RL+BL	1			blus1-1 wdr48-1RL+Fc	1
		26.9641	11.3916	17.2863	14.9081	12.8219	13.4736	11.7683	13.2747	9.60164	22.4574	10.2533	22.4236	16.3554	17.2694	21.8946	18.7759					blus1-1 RL+Fc	0.957362			blus1-1 wdr48-1RL+BL+Fc	1
		25.6862	12.2253	13.9052	2.90292	9.92325	22.102	19.2287	12.6146	21.9242	33.4682	17.0451	19.4106	15.5217	8.66221	11.5313	6.05974					blus1-1 RL+BL+Fc	0.00891565		wdr48-1 RL+Fc	wdr48-1 RL+BL+Fc	0.993794
		20.0158	18.6997	16.4823	13.6302	15.6487	15.8984	17.2609	16.7066	23.4307	24.514	16.1565	14.1507	13.6429	12.4961	10.8077	12.6738					blus1-1 wdr48-1RL	1			blus1-1 RL	0.106741
		32.6642	12.6908	18.0565	6.45752	15.1113	16.7616	11.7302	21.5815	21.4037	13.6513	22.0977	14.9843	19.8973	19.5799	14.7177	21.0229					blus1-1 wdr48-1RL+BL	0.952212			blus1-1 RL+BL	0.339711
		28.8557	18.395	9.55509	10.0756	19.6815	10.1306	11.7979	22.7113	24.9245	15.471	22.0173	18.2173	17.9465	13.9095	15.8222	23.8369					blus1-1 wdr48-1RL+Fc	0.999067			blus1-1 RL+Fc	0.00342563
		29.5412	19.6095	10.2364	12.6273	16.4654	12.9785	15.4329	6.41943	33.1974	9.30966	18.2004	19.7915	24.2009	15.8306	19.436	22.9229					blus1-1 wdr48-1RL+BL+Fc	0.998601			blus1-1 RL+BL+Fc	0.990175
		17.6883	13.0251	18.9748	14.3623	9.44507	12.7712	16.4739	23.8369	12.4199	15.2678	13.8841	10.1518	15.4202	20.604	19.4149	14.5654				Wild type RL+BL	Wild type RL+Fc	0.0666787			blus1-1 wdr48-1RL	0.71711
		15.3144	8.33637	24.4082	15.1578	12.2803	17.1552	12.3184	10.6088	6.33057	12.4242	17.7391	17.007	27.7936	13.2282	6.39404	18.7505					Wild type RL+BL+Fc	0.929342			blus1-1 wdr48-1RL+BL	0.999979
		14.083	16.3935	25.5423	19.7365	7.71855	17.3879	15.6995	14.2015	11.3028	9.29696	16.6727	10.4945	30.3114	16.8166	11.4636	17.5783					wdr48-1 RL	0.0747997			blus1-1 wdr48-1RL+Fc	0.992442
		19.3387	13.3043	9.01344	17.3667	17.6249	15.9872	19.783	13.5709	13.2451	11.874	16.7405	10.2956	25.4027	13.8545	22.2416	13.1647					wdr48-1 RL+BL	0.218692			blus1-1 wdr48-1RL+BL+Fc	0.994465
		16.1734	9.73705	19.034	14.8277	8.2602	11.891	9.0219	16.1099	13.4186	13.1901	18.5812	0	21.7423	16.9182	16.1099	16.3173					wdr48-1 RL+Fc	0.8948		wdr48-1 RL+BL+Fc	blus1-1 RL	0.906023
		13.9687	10.1094	19.4826	6.4956	10.1094	14.4892	12.0687	14.9208	4.731	19.2541	13.8502	0	24.6325	16.4146	11.7852	15.5598					wdr48-1 RL+BL+Fc	0.0986456			blus1-1 RL+BL	0.994477
	Experiment2	20.4812	12.5299	18.2977	6.01742	11.0192	13.7698	23.3503	21.3995	15.0689	12.7204	17.5275	0	12.3776	8.13748	14.5146	6.70295					blus1-1 RL	7.13814e-05			blus1-1 RL+Fc	0.259412
		23.8835	8.51833	13.6979	11.4086	10.7907	27.2011	23.9893	7.24037	11.5397	8.71722	13.2747	0.20312	20.9637	6.27979	6.60986	10.4607					blus1-1 RL+BL	0.000688986			blus1-1 RL+BL+Fc	0.291164
		22.3559	10.1221	15.3271	19.6095	15.9957	24.2432	22.8891	9.24618	12.056	12.3226	11.8275	2.07351	7.13881	23.4265	12.513	13.0208					blus1-1 RL+Fc	7.8867e-06			blus1-1 wdr48-1RL	0.999984
		19.7703	10.1221	17.244	13.9603	15.1917	11.6794	16.9436	12.4876	18.869	22.0977	19.2117	14.0449	5.36998	17.5699	20.4812	15.4879					blus1-1 RL+BL+Fc	1			blus1-1 wdr48-1RL+BL	1
		21.9115	16.8886	9.66511	14.9885	13.1689	15.3948	12.9616	17.9126	11.8444	27.9078	18.1665	8.2729	12.6188	9.28427	13.5117	10.8796					blus1-1 wdr48-1RL	0.00610326			blus1-1 wdr48-1RL+Fc	1
		17.3117	1.39222	16.3257	17.0536	14.815	7.53659	9.18271	23.5196	7.15997	7.24037	5.48423	9.52547	9.76244	20.3628	8.12902	15.0901					blus1-1 wdr48-1RL+BL	0.335918			blus1-1 wdr48-1RL+BL+Fc	1
		20.2993	7.54082	11.5736	15.8984	15.7502	17.4725	9.28003	17.7645	16.7997	15.5302	14.8193	9.34774	18.8521	17.4133	14.2268	19.5545					blus1-1 wdr48-1RL+Fc	0.0916306		blus1-1 RL	blus1-1 RL+BL	1
		12.3988	10.8838	19.9692	9.58471	9.36044	17.828	9.82169	17.2059	15.4075	10.1433	26.7187	10.5665	12.3268	12.3057	22.3516	7.77356					blus1-1 wdr48-1RL+BL+Fc	0.102794			blus1-1 RL+Fc	0.999821
		18.8224	13.6513	18.2808	21.7507	20.1893	23.418	19.965	6.22901	14.7854	13.1901	24.9541	10.7103	14.3157	11.0489	17.4387	12.0095				Wild type RL+Fc	Wild type RL+BL+Fc	5.26844e-05			blus1-1 RL+BL+Fc	0.000552519
		13.7783	14.9293	19.8211	9.08538	11.2139	17.2779	17.426	13.279	12.4876	11.8021	25.4788	12.9531	11.4001	19.3472	12.0941	14.1888					wdr48-1 RL	1			blus1-1 wdr48-1RL	0.999783
		17.5656	17.5952	14.2649	11.8317	20.0623	6.79605	0.884417	17.5699	8.92457	7.02456	13.2916	4.46017	12.4834	10.6849	14.6754	7.79472					wdr48-1 RL+BL	1			blus1-1 wdr48-1RL+BL	0.592621
		24.8652	17.2948	13.1901	8.66221	18.979	5.02721	0.156571	18.522	15.2763	3.90159	20.0835	11.8233	6.18669	5.52232	17.6587	22.3601					wdr48-1 RL+Fc	0.983982			blus1-1 wdr48-1RL+Fc	0.91564
		18.6786	11.2012	17.5826	20.879	22.0766	5.39537	8.46755	13.0293	22.3686	7.76087	25.3265	8.58604	11.7936	13.9095	16.9944	18.9367					wdr48-1 RL+BL+Fc	1			blus1-1 wdr48-1RL+BL+Fc	0.900287
		20.8198	7.20229	19.5884	7.7651	22.0681	16.6431	3.68578	9.17424	27.0149	10.1602	17.8618	27.1419	8.1121	19.2794	10.448	15.2255					blus1-1 RL	0.948467		blus1-1 RL+BL	blus1-1 RL+Fc	0.984259
		18.8859	18.3781	21.1541	17.0917	14.485	22.8383	14.7008	19.2794	8.47602	5.67466	17.5952	27.6666	9.66088	19.6222	20.8706	9.83438					blus1-1 RL+BL	0.998258			blus1-1 RL+BL+Fc	0.00454309
		20.257	11.3832	27.0361	7.66777	9.84708	16.1269	16.7574	18.7801	7.40964	11.0362	15.7291	21.5138	13.2747	20.3712	21.3657	19.3599					blus1-1 RL+Fc	0.341482			blus1-1 wdr48-1RL	1
		16.5923	9.89362	14.2268	15.7629	6.78335	18.4797	27.4593	10.1645	18.8563	5.95395	7.29538	9.25041	12.0687	14.9039	20.824	6.5083					blus1-1 RL+BL+Fc	0.217			blus1-1 wdr48-1RL+BL	0.897171
		17.5191	16.22	19.4445	6.73681	16.1776	13.3043	19.0552	13.279	21.0525	9.24195	13.7571	16.9986	11.1547	9.32658	21.5011	16.8378					blus1-1 wdr48-1RL	0.999999			blus1-1 wdr48-1RL+Fc	0.995514
		10.046	14.2861	12.915	5.75506	14.6627	16.3638	16.6685	6.0682	18.4247	1.845	21.5265	16.8209	11.0319	10.8965	11.9248	18.048					blus1-1 wdr48-1RL+BL	0.999999			blus1-1 wdr48-1RL+BL+Fc	0.993807
		19.3979	0	18.6024	21.5772	22.2882	20.3077	17.0748	11.5355	13.9645	3.71963	16.5712	15.4329	11.6371	12.8473	10.8034	6.70718					blus1-1 wdr48-1RL+Fc	1		blus1-1 RL+Fc	blus1-1 RL+BL+Fc	1.08979e-05
	Experiment3	12.0264	6.14014	14.7812	8.56065	16.495	10.9008	18.0142	22.1866	10.0967	23.8835	10.5918	17.0621	12.6611	14.8954	16.4569	8.22212					blus1-1 wdr48-1RL+BL+Fc	1			blus1-1 wdr48-1RL	0.825116
		15.7587	4.52788	6.22477	8.06555	13.9433	13.5667	0.533189	14.3665	15.3863	14.54	14.4765	15.0139	17.0197	15.3228	17.701	21.7296				Wild type RL+BL+Fc	wdr48-1 RL	6.25764e-05			blus1-1 wdr48-1RL+BL	0.0684074
		14.2565	3.35571	6.39404	2.55169	21.3995	4.84102	0.143876	20.6293	15.6656	28.7668	20.769	11.6159	23.2276	7.58314	19.9438	8.56911					wdr48-1 RL+BL	0.000412335			blus1-1 wdr48-1RL+Fc	0.274305
		13.4059	5.99626	18.2173	0	22.7663	14.4765	16.897	23.0287	12.3565	25.6777	14.8404	13.6386	10.5326	16.7235	9.53393	11.9037					wdr48-1 RL+Fc	0.0275794			blus1-1 wdr48-1RL+BL+Fc	0.251228
		8.22212	12.3691	14.4638	2.6067	8.60297	11.9671	10.6723	14.6881	25.1657	21.9666	8.99651	14.4596	18.4035	15.2086	8.83148	14.7135					wdr48-1 RL+BL+Fc	9.71012e-05		blus1-1 RL+BL+Fc	blus1-1 wdr48-1RL	0.0306922
		0.524726	18.6786	7.36309	4.99336	8.97535	20.3458	12.5299	15.983	24.9329	23.2107	20.3162	9.30542	13.5667	13.9433	6.51253	18.759					blus1-1 RL	7.65967e-06			blus1-1 wdr48-1RL+BL	0.659828
		0.397776	7.39271	10.0121	6.61409	9.85977	14.9039	12.9404	12.2295	31.5047	27.5566	35.9141	5.18379	15.0266	9.28003	13.1943	14.722					blus1-1 RL+BL	7.69668e-06			blus1-1 wdr48-1RL+Fc	0.27572
		17.8915	11.5144	8.21789	1.0156	13.0081	9.32235	10.7696	1.63342	29.3804	16.2961	27.9924	5.14993	10.3633	11.307	14.777	25.9189					blus1-1 RL+Fc	7.65839e-06			blus1-1 wdr48-1RL+BL+Fc	0.300104
		8.86956	10.4184	4.62521	0.165035	12.0983	20.1596	11.1843	15.5006	24.5182	22.7071	22.6436	17.3583	31.547	9.47046	17.5952	13.5075					blus1-1 RL+BL+Fc	0.694903		blus1-1 wdr48-1RL	blus1-1 wdr48-1RL+BL	0.994601
		14.0914	13.6556	7.91744	0.516263	16.567	17.0959	12.2422	6.30518	22.9864	30.2733	19.7449	16.6389	20.8155	27.9967	12.3438	12.293					blus1-1 wdr48-1RL	8.64414e-06			blus1-1 wdr48-1RL+Fc	0.99999
		11.417	13.334	8.12056	1.04945	15.2297	16.4188	20.312	14.4681	8.53526	17.2483	24.2686	13.0885	28.5806	23.3376	18.6574	13.7952					blus1-1 wdr48-1RL+BL	0.00102573			blus1-1 wdr48-1RL+BL+Fc	0.99998
		11.0362	12.7542	8.0063	5.67889	9.04729	9.63549	15.1578	19.9734	17.1636	27.0657	22.5251	13.444	14.2226	15.6064	10.3379	10.3633					blus1-1 wdr48-1RL+Fc	8.60834e-05		blus1-1 wdr48-1RL+BL	blus1-1 wdr48-1RL+Fc	1
		12.221	11.489	10.1518	5.8143	14.0745	19.8338	10.1941	17.0028	18.9282	18.4035	10.9346	16.4188	20.5743	16.4696	18.4162	12.5934					blus1-1 wdr48-1RL+BL+Fc	0.000103961			blus1-1 wdr48-1RL+BL+Fc	1
		6.47867	15.4879	15.1367	1.79846	17.7814	18.9028	14.2268	24.9922	11.4086	20.4305	15.1028	12.7331	14.8743	15.1832	14.0153	16.677				wdr48-1 RL	wdr48-1 RL+BL	1		blus1-1 wdr48-1RL+Fc	blus1-1 wdr48-1RL+BL+Fc	1
		13.7741	15.2636	2.77597	8.17557	25.555	21.81	12.8812	13.6894	29.008	17.8026	7.88782	18.1369	13.5371	14.5654	15.0351	17.8745					wdr48-1 RL+Fc	0.987582
		5.20494	16.8759	22.0639	10.4437	15.7799	18.6362	23.3249	10.4564	18.3062	19.089	28.3733	9.86823	9.18271	10.7992	19.8126	21.1371					wdr48-1 RL+BL+Fc	1
		9.80053	12.7288	20.8748	12.0348	23.308	12.9066	15.1282	12.458	21.628	17.8238	16.6981	9.71589	14.942	17.1509	19.673	18.7759					blus1-1 RL	0.93809
		13.8164	0	14.6839	5.66196	16.0634	7.86666	11.0108	3.91006	21.8523	15.2594	26.084	12.6188	15.5598	10.0967	13.0081	13.3721					blus1-1 RL+BL	0.997524
		5.12454	3.71117	18.8267	2.17507	17.7434	13.1816	10.4226	6.0005	21.5899	20.7224	22.0597	9.68627	14.4046	10.4734	16.4273	17.189					blus1-1 RL+Fc	0.316692
		17.7095	5.84816	15.1536	11.7556	16.5754	5.50116	9.39429	11.2985	17.2779	26.1263	21.9454	6.23324	21.8227	18.6405	12.0264	20.532					blus1-1 RL+BL+Fc	0.236821
	Average	16.1731	11.6076	15.0977	9.76879	15.0575	14.6322	13.5458	14.9572	16.8659	16.353	17.902	12.0695	15.8135	14.4208	14.9845	14.9419					blus1-1 wdr48-1RL	0.999997
	S.E.M	0.82464	0.619224	0.677475	0.759288	0.619825	0.66047	0.771705	0.727216	0.885276	0.98251	0.789589	0.78412	0.761553	0.648271	0.565892	0.610595					blus1-1 wdr48-1RL+BL	1
																						blus1-1 wdr48-1RL+Fc	1
																						blus1-1 wdr48-1RL+BL+Fc	1
Fig. 6c																					Variable 1	Variable 2	P-value		Variable 1	Variable 2	P-value
		Wild type				wdr48-1				blus1-1				blus1-1 wdr48-1							Wild type RL	Wild type RL+BL	7.35589e-06		wdr48-1 RL+BL	wdr48-1 RL+Fc	0.999979
		RL	RL+BL	RL+Fc	RL+BL+Fc	RL	RL+BL	RL+Fc	RL+BL+Fc	RL	RL+BL	RL+Fc	RL+BL+Fc	RL	RL+BL	RL+Fc	RL+BL+Fc					Wild type RL+Fc	1			wdr48-1 RL+BL+Fc	0.975036
	Experiment1	2.828	3.688	2.894	4	3.789	2	3.478	2.473	3.261	2.91	3.375	5.657	3.389	1.866	2.058	2.346					Wild type RL+BL+Fc	7.35589e-06			blus1-1 RL	0.984399
		2.137	4.144	2.539	3.505	3.159	2.265	3.106	3.311	3.304	4.561	2.951	3.694	2.778	1.94	2.137	3.068					wdr48-1 RL	0.999997			blus1-1 RL+BL	0.950561
		5.388	5.921	2.648	3.688	3.531	2.306	2	3.368	2.951	3.068	3.021	3.225	2.169	2.265	1.389	2.18					wdr48-1 RL+BL	0.501257			blus1-1 RL+Fc	0.99597
		3.862	4.322	3.375	4.472	3.203	2.473	2.265	2.894	2.853	2.169	2.718	2.265	1.389	2.539	2.346	1.227					wdr48-1 RL+Fc	0.964134			blus1-1 RL+BL+Fc	7.35589e-06
		3.591	4.994	2.82	4.602	1.735	2.425	2.621	3.732	2.346	2.058	3.225	3.838	2.82	1.866	1.694	2.306					wdr48-1 RL+BL+Fc	0.999946			blus1-1 wdr48-1RL	0.995225
		2.82	3.982	2.396	4.894	3.478	3.014	4.467	1.32	2.744	2	3.304	4.772	1.749	2.212	1.841	1.694					blus1-1 RL	0.999849			blus1-1 wdr48-1RL+BL	0.960457
		1.265	4.851	3.911	5.242	3.106	3.261	3.498	3.911	3.43	2.648	2.683	2.346	1.749	2.473	2.396	1.866					blus1-1 RL+BL	0.999992			blus1-1 wdr48-1RL+Fc	1
		1.853	3.129	3.068	3.578	2.828	3.014	3.531	2.683	1.534	2.212	2.761	3.789	1.085	3.068	1.841	2.951					blus1-1 RL+Fc	0.998805			blus1-1 wdr48-1RL+BL+Fc	1
		1.952	5.441	2.473	2.648	2.951	3.045	3.688	2.894	2.18	2.828	1.866	3.636	1.519	2	2.473	2.425					blus1-1 RL+BL+Fc	7.35589e-06		wdr48-1 RL+Fc	wdr48-1 RL+BL+Fc	0.999997
		1.94	3.988	2.639	3.591	1.952	2.82	3.713	2.473	1.652	2.91	4.262	6.522	2.425	1.964	1.853	1.866					blus1-1 wdr48-1RL	0.0153827			blus1-1 RL	0.999999
		2.539	6.86	2.718	1.952	2.425	3.789	2.454	2.473	3.688	3.43	2.828	5.358	1.866	1.789	2.047	2.058					blus1-1 wdr48-1RL+BL	0.00445736			blus1-1 RL+BL	0.999976
		3.505	3.478	4.817	4.576	3.283	2.761	3.106	2.425	1.94	1.94	4.093	5.215	1.866	1.389	2	2.425					blus1-1 wdr48-1RL+Fc	0.301091			blus1-1 RL+Fc	1
		3.688	3.838	5.657	3.498	1.853	3.498	1.694	3.045	2.683	1.265	2.539	5.247	1.534	1.964	2.744	2.718					blus1-1 wdr48-1RL+BL+Fc	0.335342			blus1-1 RL+BL+Fc	7.35589e-06
		3.045	3.795	3.959	3.43	2.233	3.203	3.498	1.94	3.982	2.169	3.021	3.203	2.148	1.952	2.425	2.212				Wild type RL+BL	Wild type RL+Fc	7.35589e-06			blus1-1 wdr48-1RL	0.727158
		2.828	4.306	4.212	5.083	2.058	1.841	1.652	2.473	2.744	3.43	2.396	3.261	3.129	2.148	2.919	2.473					Wild type RL+BL+Fc	1			blus1-1 wdr48-1RL+BL	0.487414
		4.451	4.53	3.558	6.031	4.53	3.203	1.749	3.304	2.396	3.203	2.306	3.694	1.694	2.82	1.519	2.612					wdr48-1 RL	7.35589e-06			blus1-1 wdr48-1RL+Fc	0.999189
		3.911	4.339	2.306	2.169	4.144	2.058	2.212	3.591	2	1.841	2	3.688	1.964	2.53	2.539	1.94					wdr48-1 RL+BL	7.35589e-06			blus1-1 wdr48-1RL+BL+Fc	0.999547
		3.795	4.597	2.91	5.423	3.707	1.94	3.261	1.866	3.688	1.94	1.455	4.956	2.18	2.718	2.919	3.225					wdr48-1 RL+Fc	7.35589e-06		wdr48-1 RL+BL+Fc	blus1-1 RL	1
		2.212	4.393	2.951	4.339	1.964	2.386	3.203	2.828	1.694	3.43	1.168	3.478	1.749	1.389	2.058	2.53					wdr48-1 RL+BL+Fc	7.35589e-06			blus1-1 RL+BL	1
		3.045	4.167	3.225	4.295	3.203	3.106	3.531	3.261	2.82	3.713	2.778	4.127	1.749	1.652	2.853	3.014					blus1-1 RL	7.35589e-06			blus1-1 RL+Fc	1
		2.612	3.881	4.344	4.952	1.694	1.94	2.778	2.336	2.718	2.386	1.652	4.144	1.749	2.058	2.148	1.265					blus1-1 RL+BL	7.35589e-06			blus1-1 RL+BL+Fc	7.35589e-06
		3.261	5.078	1.519	5.211	3.083	1.749	1.534	4.173	1.652	2.648	4	5.064	2.828	1.952	2.169	2					blus1-1 RL+Fc	7.35589e-06			blus1-1 wdr48-1RL	0.227935
		2.137	4.758	2.612	4.802	3.498	1.389	1.952	3.982	1.455	2.82	2.18	4.556	2.169	2.137	2.473	2.82					blus1-1 RL+BL+Fc	1			blus1-1 wdr48-1RL+BL	0.100322
		3.159	3.911	2.336	5.56	2.396	2.539	1.964	3.129	3.311	2.473	2.621	4.144	1.964	1.866	2.169	2.047					blus1-1 wdr48-1RL	7.35589e-06			blus1-1 wdr48-1RL+Fc	0.899196
		1.94	4.817	2.169	3.531	1.789	3.311	1.735	3.789	2.91	2.425	3.375	4.127	2.718	2.425	2.425	2.648					blus1-1 wdr48-1RL+BL	7.35589e-06			blus1-1 wdr48-1RL+BL+Fc	0.919351
	Experiment2	3.021	3.688	2.137	4.758	2.473	2.82	1.227	2.169	2	4.243	3.43	4.393	2	1.715	1.847	2.828					blus1-1 wdr48-1RL+Fc	7.35589e-06		blus1-1 RL	blus1-1 RL+BL	1
		2	4.393	3.225	3.304	4	2.539	2.396	2	1.749	2.473	2	3.911	2.196	2.058	1.94	2.744					blus1-1 wdr48-1RL+BL+Fc	7.35589e-06			blus1-1 RL+Fc	1
		3.254	4.451	3.881	4.738	2.951	1.94	2.744	2.396	2.744	2.473	2.169	4.243	2.473	1.534	2.497	2.679				Wild type RL+Fc	Wild type RL+BL+Fc	7.35589e-06			blus1-1 RL+BL+Fc	7.35589e-06
		2.425	4.167	3.395	4.366	2.539	2.718	2.639	1.853	1.372	3.395	3.378	3.087	1.749	2	2.679	2.196					wdr48-1 RL	0.997085			blus1-1 wdr48-1RL	0.269612
		2.828	4.279	3.083	3.988	3.254	1.853	2.425	3.531	1.534	3.911	3.162	3.881	1.94	2.086	1.715	2.196					wdr48-1 RL+BL	0.174977			blus1-1 wdr48-1RL+BL	0.123668
		3.311	2.621	2.473	4.952	2.603	2.169	3.068	3.591	2.765	1.715	3.498	5.584	3.646	1.749	2.765	2.425					wdr48-1 RL+Fc	0.731387			blus1-1 wdr48-1RL+Fc	0.926745
		3.254	2.853	3.531	4.295	3.707	1.652	2.473	2.744	3.162	3.254	3.531	3.835	2.473	3.254	2.744	1.847					wdr48-1 RL+BL+Fc	0.988993			blus1-1 wdr48-1RL+BL+Fc	0.942824
		2.473	4.693	2.058	4.909	3.068	3.203	3.159	1.94	2.951	2.931	2	4.366	2.497	1.94	3.835	3.646					blus1-1 RL	0.981791		blus1-1 RL+BL	blus1-1 RL+Fc	1
		1.735	3.471	2.425	4.792	2.82	2.951	3.578	3.021	3.236	3.378	2.828	5.499	3.378	2.473	2.744	2.425					blus1-1 RL+BL	0.99577			blus1-1 RL+BL+Fc	7.35589e-06
		2.853	3.789	2.539	3.531	2.603	3.745	1.94	2.91	2.301	2.301	2.679	4.765	2.612	2.765	2.196	2.425					blus1-1 RL+Fc	0.949111			blus1-1 wdr48-1RL	0.16863
		2.539	4.875	2.718	4.262	2.278	1.302	3.61	4.344	3.835	2.828	2.425	3.835	2.473	1.94	2.425	2					blus1-1 RL+BL+Fc	7.35589e-06			blus1-1 wdr48-1RL+BL	0.0694535
		1.564	5.008	2.265	3.505	1.897	2.396	3.531	4	1.94	3.789	1.94	4.187	3.106	2.765	2.169	2.425					blus1-1 wdr48-1RL	0.00190217			blus1-1 wdr48-1RL+Fc	0.840281
		3.795	4.514	2.169	4.212	2.919	2	3.862	2.233	2.301	2.169	3.498	5.145	2.301	2.473	3.106	2					blus1-1 wdr48-1RL+BL	0.000453998			blus1-1 wdr48-1RL+BL+Fc	0.867445
		3.045	3.795	2.919	5.083	1.964	2.306	2.212	2.265	2.951	2.473	3.162	2.828	2.679	3.694	3.236	2.679					blus1-1 wdr48-1RL+Fc	0.0807233		blus1-1 RL+Fc	blus1-1 RL+BL+Fc	7.35589e-06
		3.045	3.129	2.169	3.911	2.058	2.169	3.068	2.058	2.086	3.581	2.497	4.366	2.086	1.715	2.497	2.169					blus1-1 wdr48-1RL+BL+Fc	0.094338			blus1-1 wdr48-1RL	0.387704
		2.718	5.008	4.306	5.577	1.866	2	2.744	2.91	2.828	3.068	2.744	4.13	2.91	1.94	3.911	2.765				Wild type RL+BL+Fc	wdr48-1 RL	7.35589e-06			blus1-1 wdr48-1RL+BL	0.197323
		3.318	4.339	3.688	4.894	2.346	2.828	1.534	1.94	3.254	2.196	3.106	4.511	2.086	2.169	3.106	2					wdr48-1 RL+BL	7.35589e-06			blus1-1 wdr48-1RL+Fc	0.970965
		2.82	4.472	3.225	5.441	2.346	1.372	3.283	1.789	3.498	2.401	3.162	4.875	2.91	2.951	2.301	2.086					wdr48-1 RL+Fc	7.35589e-06			blus1-1 wdr48-1RL+BL+Fc	0.978864
		2.265	3.43	2.386	5.06	3.505	3.129	2.603	1.694	3.773	1.847	2.612	4.602	2.196	3.162	2.679	3.254					wdr48-1 RL+BL+Fc	7.35589e-06		blus1-1 RL+BL+Fc	blus1-1 wdr48-1RL	7.35589e-06
		2.473	3.225	2.82	5.598	3.578	2.233	2.621	3.068	3.581	4	2.765	3.694	1.847	2.425	1.715	2.196					blus1-1 RL	7.35589e-06			blus1-1 wdr48-1RL+BL	7.35589e-06
		2.148	5.078	1.749	3.636	3.911	2.473	2.346	2.894	4.615	1.94	3.236	3.835	3.162	2.169	2.169	2.086					blus1-1 RL+BL	7.35589e-06			blus1-1 wdr48-1RL+Fc	7.35589e-06
		2.82	4.561	3.395	4.116	3.375	1.749	1.168	1.455	3.581	2.301	3.71	3.835	3.162	3.068	2.828	1.372					blus1-1 RL+Fc	7.35589e-06			blus1-1 wdr48-1RL+BL+Fc	7.35589e-06
		3.254	3.929	3.083	3.368	3.106	2.473	2.047	2.683	2.765	2.765	2.301	3.162	2.425	2.425	1.715	2.612					blus1-1 RL+BL+Fc	0.999992		blus1-1 wdr48-1RL	blus1-1 wdr48-1RL+BL	1
		3.045	4.561	3.261	4.279	4.173	2.82	1.94	2.639	3.43	1.534	2.951	3.911	2.765	2.473	2.301	2.931					blus1-1 wdr48-1RL	7.35589e-06			blus1-1 wdr48-1RL+Fc	0.999712
		2.473	4.167	2.18	4.387	1.735	1.964	2.265	3.911	2.931	3.162	2.169	5.236	3.236	2.91	2.765	2.951					blus1-1 wdr48-1RL+BL	7.35589e-06			blus1-1 wdr48-1RL+BL+Fc	0.999466
	Experiment3	2.089	2.474	2.352	4.102	2.388	2.771	2.508	1.396	2.417	1.844	1.525	2.51	1.56	1.863	2.093	2.165					blus1-1 wdr48-1RL+Fc	7.35589e-06		blus1-1 wdr48-1RL+BL	blus1-1 wdr48-1RL+Fc	0.993674
		1.901	3.093	3.29	2.583	2.378	2.404	1.804	2.698	1.605	2.37	1.17	4.634	1.44	2.474	1.803	2.134					blus1-1 wdr48-1RL+BL+Fc	7.35589e-06			blus1-1 wdr48-1RL+BL+Fc	0.990559
		3.242	5.151	1.818	4.001	2.031	3.319	2.14	1.686	3.134	2.309	2.063	3.775	1.663	2.829	2.093	4.195				wdr48-1 RL	wdr48-1 RL+BL	0.938883		blus1-1 wdr48-1RL+Fc	blus1-1 wdr48-1RL+BL+Fc	1
		1.767	2.887	2.219	3.602	2.649	1.676	1.129	2.018	3.291	1.953	1.752	2.502	1.95	1.426	1.855	2.616					wdr48-1 RL+Fc	0.999954
		2.172	1.778	2.468	2.675	1.869	2.602	2.691	2.464	1.992	1.878	1.95	2.71	2.071	1.929	2.818	2.259					wdr48-1 RL+BL+Fc	1
		3.048	3.923	1.967	3.825	2.61	1.976	3.009	1.85	1.883	2.573	1.857	3.202	2.616	2.195	2.665	3.111					blus1-1 RL	1
		2.494	2.581	2.766	3.665	1.983	1.714	2.569	2.359	2.196	2.114	2.233	2.699	1.377	1.448	2.691	1.504					blus1-1 RL+BL	1
		2.14	2.688	1.553	3.38	2.199	2.668	3.936	1.251	2.12	2.708	2.326	3.918	1.955	1.717	2.441	1.408					blus1-1 RL+Fc	1
		3.534	1.777	2.441	3.718	1.975	1.68	0.915	1.844	2.899	2.459	2.884	3.505	2.048	2.274	3.083	1.44					blus1-1 RL+BL+Fc	7.35589e-06
		1.903	4.858	3.478	3.872	2.081	3.079	1.617	1.817	1.798	2.728	1.781	3.238	1.649	1.349	2.725	2.548					blus1-1 wdr48-1RL	0.150854
		2.943	4.17	2.731	2.817	2.044	2.676	1.569	3.447	1.532	1.816	1.472	3.512	1.995	2.025	2.185	1.264					blus1-1 wdr48-1RL+BL	0.0607515
		2.243	3.416	1.883	2.429	2.733	2.253	1.777	2.187	1.625	2.499	1.567	3.393	2.626	1.986	1.178	2.893					blus1-1 wdr48-1RL+Fc	0.815985
		2.729	3.29	1.692	3.772	2.046	1.819	1.56	1.713	1.797	2.746	3.134	2.837	2.78	2.601	1.552	2.526					blus1-1 wdr48-1RL+BL+Fc	0.845501
		2.101	3.638	1.497	2.081	1.76	1.555	1.937	1.784	2.468	2.699	2.053	2.257	1.573	1.736	1.759	2.309
		2.383	2.168	3.182	1.976	1.58	2.306	2.253	1.903	3.754	2.093	2.05	3.291	2.676	1.194	2.127	1.954
		1.967	3.958	2.697	4.057	2.032	2.37	1.426	2.191	1.627	1.92	2.493	4.061	1.654	1.886	2.754	3.935
		1.536	3.534	2.168	4.329	1.596	1.654	2.046	2.771	1.654	2.606	2.699	5.612	1.313	3.212	2.656	2.315
		2.003	1.817	1.769	2.428	1.555	1.684	1.884	1.929	2.508	2.873	2.911	2.514	2.866	1.986	2.545	2.929
		2.675	4.618	2.109	4.991	2.065	2.078	3.046	2.628	2.499	2.308	1.11	3.202	2.172	2.396	2.703	2.569
		1.642	3.993	2.829	3.884	2.157	3.431	1.654	2.629	2.481	2.481	1.534	4.857	1.804	2.699	2.657	2.533
		2.571	3.29	2.037	1.904	1.601	2.576	2.855	2.101	2.118	2.731	2.61	3.23	1.958	2.543	3.062	1.364
		3.022	3.723	1.975	3.582	2.306	1.11	3.263	2.015	2.1	2.093	1.991	3.019	2.165	2.877	2.101	1.723
		2.034	3.815	2.893	4.935	2.361	2.109	3.167	1.48	1.908	2.431	2.019	3.84	2.309	1.49	2.416	2.829
		2.893	2.326	1.844	2.994	2.56	1.476	1.328	3.114	1.929	2.418	2.22	2.392	2.216	2.147	1.591	1.633
		2.606	2.957	1.855	2.34	2.034	2.498	1.947	2.729	2.573	1.606	2.424	2.515	2.578	1.666	2.157	2.51
	Average	2.79653	3.98272	2.83015	4.09712	2.55223	2.3552	2.64231	2.64616	2.70325	2.66307	2.66875	3.92129	2.22249	2.1128	2.3576	2.34304
	S.E.M	0.0795608	0.0967446	0.0837302	0.0996486	0.0994242	0.0708825	0.0824596	0.0825131	0.0748833	0.0760682	0.0712605	0.0980061	0.0662302	0.0659958	0.0634702	0.0555412
Fig. 6e
Confocal
Fig. 6d
		Wild type				GFP-WDR48				GFP-S393A				GFP-S393E							Variable 1	Variable 2	P-value		Variable 1	Variable 2	P-value
		RL	RL+BL	RL+Fc	RL+BL+Fc	RL	RL+BL	RL+Fc	RL+BL+Fc	RL	RL+BL	RL+Fc	RL+BL+Fc	RL	RL+BL	RL+Fc	RL+BL+Fc				Wild type RL	Wild type RL+BL	1.30108e-05		GFP-WDR48 RL+BL	GFP-WDR48 RL+Fc	0.0289036
	Experiment1	9.32658	16.3808	18.577	0	5.89894	1.26104	10.2575	15.2932	12.987	16.2665	18.8817	18.8097	6.27132	5.44615	12.2845	1.80269					Wild type RL+Fc	1			GFP-WDR48 RL+BL+Fc	0.916399
		11.3451	7.24037	23.2234	0	13.1901	13.1562	17.3287	10.4903	12.221	15.1409	20.9086	23.8243	5.41653	0.359691	0	7.82011					Wild type RL+BL+Fc	0.00973498			GFP-S393A RL	0.119703
		17.6968	3.80003	16.8378	17.4091	12.6019	0.600896	14.9928	11.8571	19.5291	23.3588	19.1102	24.277	7.0034	6.64794	0	2.99602					GFP-WDR48 RL	0.747166			GFP-S393A RL+BL	0.0419173
		17.5487	8.42101	21.7592	10.1391	5.31074	0	7.42233	0	20.6124	14.1464	10.8627	15.7968	12.183	11.015	11.3535	1.2568					GFP-WDR48 RL+BL	0.465931			GFP-S393A RL+Fc	0.00235217
		22.8129	9.49162	19.034	1.21449	8.44216	14.6839	14.3792	14.2734	21.116	19.5249	29.3847	12.6273	8.73838	13.6513	10.5876	1.65035					GFP-WDR48 RL+Fc	0.999412			GFP-S393A RL+BL+Fc	0.200368
		27.8147	0.820942	7.02033	21.6238	25.1361	15.7164	21.298	15.5217	23.7862	19.9946	23.4222	13.3128	6.90607	11.9291	4.8918	1.88309					GFP-WDR48 RL+BL+Fc	0.00193377			GFP-S393E RL	0.905719
		15.0605	10.6088	9.83438	21.6153	16.8759	7.53659	25.2165	16.3131	20.0285	20.6251	24.806	14.9335	5.80584	8.85264	10.5834	1.2695					GFP-S393A RL	1			GFP-S393E RL+BL	0.52823
		26.0078	12.9743	10.7611	18.5347	13.334	7.30808	13.2705	22.7198	20.6251	19.6603	18.2088	11.9375	12.5934	13.1097	8.61143	11.0066					GFP-S393A RL+BL	0.999842			GFP-S393E RL+Fc	0.857481
		23.6761	3.66039	14.0153	22.1824	20.8155	8.80609	25.1699	14.6162	9.69897	21.2472	15.2297	27.1038	10.0714	13.9095	6.38981	7.23614					GFP-S393A RL+Fc	0.931714			GFP-S393E RL+BL+Fc	0.492366
		23.6804	7.34193	18.1284	10.5834	18.7843	13.9772	20.0623	13.8714	17.5826	20.8579	8.25174	21.1287	15.2086	3.08065	7.56198	8.64952					GFP-S393A RL+BL+Fc	1		GFP-WDR48 RL+Fc	GFP-WDR48 RL+BL+Fc	1.67117e-05
		27.18	15.399	28.9107	13.5371	20.6124	20.2231	21.7	16.5246	18.3485	22.6605	11.1335	12.4538	14.3538	0.2539	2.72942	1.91271					GFP-S393E RL	0.999999			GFP-S393A RL	1
		22.0893	19.0044	21.9835	14.4257	29.2239	20.714	20.0877	14.303	14.1084	18.6489	1.88732	20.3162	8.84417	10.4099	6.60986	0.0465483					GFP-S393E RL+BL	0.000113481			GFP-S393A RL+BL	1
		18.6108	16.7405	19.0933	15.0309	17.1044	18.3019	12.3311	8.41677	20.9679	16.3935	11.0235	17.2186	9.23349	10.8246	5.67466	9.45776					GFP-S393E RL+Fc	0.00106057			GFP-S393A RL+Fc	0.999999
		22.3601	8.33214	27.6497	9.32658	15.4879	18.2469	12.1195	16.8674	9.15732	14.3199	13.0758	26.1178	19.2625	13.1562	3.42341	8.58604					GFP-S393E RL+BL+Fc	9.10904e-05			GFP-S393A RL+BL+Fc	0.999999
		10.1391	8.10786	18.0777	14.1888	17.7561	11.1335	21.8396	15.4667	14.4427	14.8912	19.6476	27.1292	8.79762	17.9253	8.68337	0				Wild type RL+BL	Wild type RL+Fc	2.77939e-05			GFP-S393E RL	0.924935
		1.49378	0	8.1121	9.17847	21.4799	13.0039	21.1752	14.3623	17.1721	19.1652	10.6807	11.2647	15.2044	16.3511	12.2972	0					Wild type RL+BL+Fc	0.969971			GFP-S393E RL+BL	7.88435e-06
		10.7188	0.0211583	10.8034	21.6915	17.8153	4.07932	15.7291	12.2845	21.0525	9.60164	18.1073	15.9322	15.4413	7.43926	12.5723	2.0989					GFP-WDR48 RL	7.65839e-06			GFP-S393E RL+Fc	1.18171e-05
		9.75821	24.1797	17.8745	16.3215	26.9684	5.34036	19.3683	15.7206	9.40698	10.1221	17.5106	16.258	17.426	7.32924	0	0					GFP-WDR48 RL+BL	0.17589			GFP-S393E RL+BL+Fc	7.82608e-06
		22.2882	10.7357	24.0147	7.07111	23.0414	11.3155	15.2932	14.832	15.856	0	20.9298	7.32501	5.75083	12.348	0	4.32053					GFP-WDR48 RL+Fc	7.66388e-06		GFP-WDR48 RL+BL+Fc	GFP-S393A RL	0.000112404
		3.07642	11.7513	4.53211	5.97934	24.3871	11.2647	11.125	17.2863	12.1745	0	11.4001	18.6997	14.9124	0.038085	9.30542	7.40964					GFP-WDR48 RL+BL+Fc	0.998468			GFP-S393A RL+BL	2.43771e-05
	Experiment2	12.0264	13.3636	14.7812	3.93968	10.6003	12.8896	1.16371	13.9814	20.4939	12.2803	18.6193	14.4511	7.04995	7.9259	11.2181	13.7698					GFP-S393A RL	7.78131e-06			GFP-S393A RL+Fc	7.8427e-06
		15.7587	9.00074	6.22477	22.7156	13.4482	2.00581	21.3022	7.18536	17.2652	13.4567	23.1641	13.4905	13.4017	5.92009	12.6611	10.6469					GFP-S393A RL+BL	7.67031e-06			GFP-S393A RL+BL+Fc	0.000290072
		14.2565	5.9074	6.39404	9.14885	15.526	10.2279	18.6743	9.26311	14.3876	10.6257	20.2443	17.5741	12.6315	10.3126	12.0518	7.02456					GFP-S393A RL+Fc	7.65843e-06			GFP-S393E RL	0.0265435
		13.4059	12.7923	18.2173	9.75398	13.6344	13.7148	15.8264	10.8923	7.90474	19.6264	21.8777	18.1496	12.4326	17.1721	14.6839	3.93121					GFP-S393A RL+BL+Fc	8.09743e-06			GFP-S393E RL+BL	1
		8.22212	8.33214	14.4638	10.6003	20.7605	14.1464	18.924	8.63682	13.8841	19.7238	16.2834	19.8761	11.1674	9.55932	6.21631	4.47287					GFP-S393E RL	0.000197058			GFP-S393E RL+Fc	1
		0.524726	0.440093	7.36309	11.891	33.7644	22.0131	14.9547	13.7656	11.0108	15.2636	25.8174	7.40118	22.7283	14.9124	8.5268	8.36176					GFP-S393E RL+BL	1			GFP-S393E RL+BL+Fc	0.999999
		0.397776	1.41761	10.0121	9.36044	32.1902	10.6807	7.78626	14.0153	18.2469	21.5984	28.7584	12.7246	15.509	12.221	15.1747	6.85952					GFP-S393E RL+Fc	0.999643		GFP-S393A RL	GFP-S393A RL+BL	1
		17.8915	0	8.21789	18.5812	10.448	16.4781	7.2446	11.2054	12.1576	25.7877	27.6793	18.0438	12.3691	15.6487	15.6741	12.7119					GFP-S393E RL+BL+Fc	1			GFP-S393A RL+Fc	0.999189
		8.86956	0.110023	4.62521	7.82434	13.4482	16.4231	12.5892	10.7188	17.9803	23.1303	17.5656	21.2853	13.4059	21.6238	4.84102	14.4892				Wild type RL+Fc	Wild type RL+BL+Fc	0.0233503			GFP-S393A RL+BL+Fc	1
		14.0914	0.567043	7.91744	16.4992	5.59002	17.4768	19.3006	12.1533	14.8108	16.1734	20.6886	13.7275	13.9518	8.13325	22.8848	13.0758					GFP-WDR48 RL	0.572117			GFP-S393E RL	0.995575
		11.417	3.35994	8.12056	25.6439	14.4046	17.7984	25.5508	8.38715	19.3091	21.9158	21.628	15.983	18.6235	7.72278	14.815	10.7823					GFP-WDR48 RL+BL	0.648034			GFP-S393E RL+BL	1.13274e-05
		11.0362	1.98888	8.0063	11.5355	13.9983	14.1295	33.3836	18.0269	21.0694	13.9052	15.6148	6.22054	16.4696	24.0485	6.89761	9.56355					GFP-WDR48 RL+Fc	0.994524			GFP-S393E RL+Fc	5.94695e-05
		12.221	4.03701	10.1518	8.48448	16.4612	17.2652	16.4654	12.8643	18.5643	22.0766	17.701	6.80028	22.3009	14.2522	19.1102	6.15284					GFP-WDR48 RL+BL+Fc	0.00521905			GFP-S393E RL+BL+Fc	1.04539e-05
		6.47867	4.75216	15.1367	11.9841	8.55219	9.33081	19.1694	11.6498	16.3681	16.3511	23.8369	4.91296	9.82592	2.07351	17.371	6.45328					GFP-S393A RL	0.999966		GFP-S393A RL+BL	GFP-S393A RL+Fc	0.999993
		13.7741	8.92034	2.77597	17.2313	18.5262	1.11293	12.86	3.59691	13.3424	14.4003	15.983	6.75373	15.7333	13.9941	22.3643	5.92856					GFP-S393A RL+BL	0.997885			GFP-S393A RL+BL+Fc	1
		5.20494	17.6291	22.0639	17.2229	12.1237	10.6426	19.1356	7.75664	15.4413	21.4461	14.3072	11.709	25.0218	0	7.0965	16.0168					GFP-S393A RL+Fc	0.828169			GFP-S393E RL	0.95589
		9.80053	0	20.8748	20.7902	11.3239	12.4326	13.5075	14.5738	20.8706	5.61541	11.18	16.9986	10.9812	6.39404	18.0565	7.82434					GFP-S393A RL+BL+Fc	0.999999			GFP-S393E RL+BL	8.1117e-06
		13.8164	6.35172	14.6839	19.2287	18.869	16.9986	12.001	11.2605	13.8418	10.2491	16.567	15.0182	18.1496	5.34882	5.45038	6.87222					GFP-S393E RL	1			GFP-S393E RL+Fc	1.54775e-05
		5.12454	16.55	18.8267	20.02	23.8158	25.9485	9.05152	15.5006	15.9576	12.97	20.7605	6.88914	13.5413	1.89155	13.7698	11.0192					GFP-S393E RL+BL	0.000348689			GFP-S393E RL+BL+Fc	7.99698e-06
		17.7095	16.7743	15.1536	15.0139	17.7941	22.5548	20.7859	7.7651	14.2946	14.8785	28.4875	18.5516	11.5017	10.1898	11.3112	7.72278					GFP-S393E RL+Fc	0.0029712		GFP-S393A RL+Fc	GFP-S393A RL+BL+Fc	0.994835
	Experiment3	9.38159	6.14014	9.18271	8.56065	10.6807	16.0507	18.3781	3.18644	0.414703	16.3596	18.5601	15.0097	2.7929	14.6542	10.7188	6.62678					GFP-S393E RL+BL+Fc	0.000280058			GFP-S393E RL	0.522615
		14.0703	4.52788	17.2821	8.06555	27.929	4.78178	17.4598	0	1.2695	11.1589	18.797	9.59318	25.8808	7.06687	2.78866	5.24303				Wild type RL+BL+Fc	GFP-WDR48 RL	7.87794e-06			GFP-S393E RL+BL	7.66116e-06
		6.69449	3.35571	25.0895	2.55169	21.5688	8.75108	13.1139	0	0.139645	17.883	13.7825	6.62255	26.2024	0.727846	3.0468	6.29248					GFP-WDR48 RL+BL	0.991243			GFP-S393E RL+Fc	7.7343e-06
		24.0782	5.99626	12.5807	0	7.29962	6.69449	20.0919	0	12.9531	12.3184	17.9295	8.33214	19.9438	0.325838	18.5643	9.73282					GFP-WDR48 RL+Fc	8.36396e-05			GFP-S393E RL+BL+Fc	7.66037e-06
		15.289	12.3691	18.4247	2.6067	22.8256	0	22.8975	0	16.44	10.9896	1.98042	10.6299	19.673	1.5107	9.2758	14.4257					GFP-WDR48 RL+BL+Fc	1		GFP-S393A RL+BL+Fc	GFP-S393E RL	0.999338
		27.4254	18.6786	12.8473	4.99336	3.81273	1.06215	18.0269	0	16.7658	12.4707	2.21739	8.36176	11.3662	0	17.0155	15.2424					GFP-S393A RL	0.000717765			GFP-S393E RL+BL	1.91022e-05
		17.8449	7.39271	16.3173	6.61409	22.9822	7.65931	19.1864	6.97378	23.765	20.0454	14.9081	15.691	16.4866	7.23614	8.68337	12.0899					GFP-S393A RL+BL	0.000140924			GFP-S393E RL+Fc	0.000151918
		19.673	11.5144	19.6603	1.0156	27.0911	11.0658	12.4665	5.51385	17.2186	18.9621	10.3422	14.3242	6.6564	2.47129	16.5246	10.2956					GFP-S393A RL+Fc	9.76442e-06			GFP-S393E RL+BL+Fc	1.64756e-05
		13.7148	10.4184	14.5865	0.165035	21.1541	14.7643	19.0848	11.836	25.0514	23.4815	15.7375	13.1901	21.8227	21.2049	12.987	14.8024					GFP-S393A RL+BL+Fc	0.00175088		GFP-S393E RL	GFP-S393E RL+BL	0.00242629
		14.2946	13.6556	10.5622	0.516263	20.2654	20.7224	12.8473	3.37687	19.9565	18.9113	11.7936	17.1128	21.7804	5.44615	18.5262	27.5608					GFP-S393E RL	0.0935887			GFP-S393E RL+Fc	0.0163
		22.1401	13.334	10.0417	1.04945	24.0147	15.0224	10.211	9.74552	25.2292	22.9864	16.6135	20.1639	20.6801	0	16.4188	18.6066					GFP-S393E RL+BL	0.999721			GFP-S393E RL+BL+Fc	0.00198653
		25.4619	12.7542	14.6246	5.67889	16.9097	0.541653	10.9177	5.86508	19.326	13.0674	15.3736	16.2327	3.10181	6.64794	21.1202	27.163					GFP-S393E RL+Fc	1		GFP-S393E RL+BL	GFP-S393E RL+Fc	1
		24.4886	11.489	16.0549	5.8143	23.9978	0	14.083	2.12006	17.1382	12.2507	11.7852	20.8621	28.6864	11.015	20.2612	19.2244					GFP-S393E RL+BL+Fc	0.99952			GFP-S393E RL+BL+Fc	1
		18.2258	15.4879	17.8068	1.79846	15.1028	18.6574	14.7262	11.2901	15.1663	9.05576	10.3041	21.3064	18.522	13.6513	8.68337	24.861				GFP-WDR48 RL	GFP-WDR48 RL+BL	0.000454322		GFP-S393E RL+Fc	GFP-S393E RL+BL+Fc	1
		13.2705	15.2636	8.9415	8.17557	15.5598	21.7973	15.454	2.82675	18.3781	21.5942	23.7015	20.0115	22.7917	11.9291	12.7077	15.8095					GFP-WDR48 RL+Fc	0.999706
		16.5839	16.8759	27.8189	10.4437	18.8267	11.5736	21.518	4.98913	9.33081	16.1607	16.0126	30.451	16.2327	8.85264	0	21.3106					GFP-WDR48 RL+BL+Fc	7.67437e-06
		16.9351	12.7288	11.3451	12.0348	9.59741	18.7886	14.8404	15.7545	12.7373	17.7772	14.4511	28.2548	3.57999	22.3136	0	18.7717					GFP-S393A RL	0.982631
		15.5471	0	13.1097	5.66196	16.2242	23.9512	18.2681	9.73705	13.1097	12.6823	23.6	8.1798	15.8899	15.818	0	20.7224					GFP-S393A RL+BL	0.998997
		15.8095	3.71117	21.2345	2.17507	18.23	19.7195	11.7598	6.43213	11.2731	13.3932	21.1541	6.80028	17.9973	16.1226	0	12.0433					GFP-S393A RL+Fc	1
		17.7095	5.84816	15.1536	11.7556	24.6621	9.88093	12.7288	5.95395	22.4363	20.5997	12.5257	18.1581	20.6971	6.71988	9.30542	0					GFP-S393A RL+BL+Fc	0.946213
	Average	15.0558	8.81413	14.782	10.62	17.4713	12.2071	16.2984	10.1637	15.7696	16.1708	17.0466	15.5386	14.2834	9.45226	10.006	9.39845					GFP-S393E RL	0.266426
	S.E.M	0.887061	0.776654	0.800553	0.902201	0.868976	0.882493	0.694531	0.70894	0.698474	0.692932	0.793964	0.789899	0.801393	0.798208	0.816587	0.884809					GFP-S393E RL+BL	7.65857e-06
																						GFP-S393E RL+Fc	7.66455e-06
																						GFP-S393E RL+BL+Fc	7.65851e-06
Fig. 6d		Wild type				GFP-WDR48				GFP-S393A				GFP-S393E							Variable 1	Variable 2	P-value		Variable 1	Variable 2	P-value
		RL	RL+BL	RL+Fc	RL+BL+Fc	RL	RL+BL	RL+Fc	RL+BL+Fc	RL	RL+BL	RL+Fc	RL+BL+Fc	RL	RL+BL	RL+Fc	RL+BL+Fc				Wild type RL	Wild type RL+BL	7.35589e-06		GFP-WDR48 RL+BL	GFP-WDR48 RL+Fc	7.35589e-06
	Experiment1	2.444	4.456	2.444	3.865	1.816	3.385	2.371	3.487	3.023	3.023	2.138	2.258	1.728	3.865	3.274	3.773					Wild type RL+Fc	1			GFP-WDR48 RL+BL+Fc	0.999886
		2.964	2.812	2.515	4.316	1.874	3.263	4.77	3.848	2.258	1.875	2.096	2.371	1.677	2.964	3.582	3.582					Wild type RL+BL+Fc	7.35589e-06			GFP-S393A RL	7.35589e-06
		2.935	1.677	2.258	2.684	2.651	4.139	3.304	4.243	1.677	2.138	2.096	1.875	2.515	2.651	2.964	3.354					GFP-WDR48 RL	0.894619			GFP-S393A RL+BL	7.35589e-06
		2.258	2.371	2.55	3.773	1.816	2.394	1.973	3.456	1.875	2.515	2.138	2.812	2.964	3.274	3.274	3.796					GFP-WDR48 RL+BL	7.35589e-06			GFP-S393A RL+Fc	7.35589e-06
		2.444	2.371	3.457	3.38	2.8	5.599	2.8	3.749	1.728	2.258	1.728	2.684	1.728	3.582	3.773	3.274					GFP-WDR48 RL+Fc	0.994804			GFP-S393A RL+BL+Fc	7.35589e-06
		2.651	3.193	2.812	3.274	2.876	2.941	3.353	3.456	2.138	2.096	3.773	2.138	1.512	4.129	4.192	3.193					GFP-WDR48 RL+BL+Fc	7.35589e-06			GFP-S393E RL	7.35589e-06
		2.371	4.687	2.812	2.444	2.371	3.959	2.651	3.329	1.728	2.444	3.052	2.55	1.677	3.38	3.977	3.052					GFP-S393A RL	0.98446			GFP-S393E RL+BL	0.522513
		2.444	4.515	2.651	1.677	2.809	3.162	2.471	4.442	2.515	1.875	1.512	3.193	2.371	2.684	2.812	2.138					GFP-S393A RL+BL	0.996633			GFP-S393E RL+Fc	0.999999
		2.096	4.456	2.964	3.796	3.102	3.128	2.471	3.549	2.515	4.687	2.096	1.512	2.515	3.354	3.457	3.865					GFP-S393A RL+Fc	0.99994			GFP-S393E RL+BL+Fc	0.956315
		3.052	3.796	2.096	5.514	2.092	2.913	2.809	4.568	2.651	3.38	1.728	2.138	3.457	2.684	4.129	3.38					GFP-S393A RL+BL+Fc	1		GFP-WDR48 RL+Fc	GFP-WDR48 RL+BL+Fc	7.35589e-06
		2.55	4.129	2.258	3.773	2.29	2.711	2.193	4.287	1.875	1.779	2.55	3.773	2.964	3.865	1.875	3.75					GFP-S393E RL	0.961966			GFP-S393A RL	0.263891
		2.935	4.687	2.258	3.582	2.809	4.472	2.325	4.343	2.096	2.515	1.326	1.677	1.779	3.865	3.773	3.865					GFP-S393E RL+BL	7.35621e-06			GFP-S393A RL+BL	0.395312
		3.955	4.456	1.875	4.275	2.651	3.98	1.816	2.721	1.779	2.138	1.779	2.444	2.444	3.274	2.684	3.023					GFP-S393E RL+Fc	7.35589e-06			GFP-S393A RL+Fc	0.668759
		1.875	5.466	3.955	5.839	2.471	2.977	3.495	3.834	1.728	1.728	1.326	2.515	1.728	2.651	3.38	4.275					GFP-S393E RL+BL+Fc	7.35589e-06			GFP-S393A RL+BL+Fc	0.993971
		3.457	3.38	2.964	4.907	3.749	4.268	2.599	3.785	1.875	1.875	1.677	2.444	1.875	2.515	3.38	4.192				Wild type RL+BL	Wild type RL+Fc	7.35589e-06			GFP-S393E RL	0.186277
		1.728	2.964	2.258	5.45	3.869	3.238	3.304	2.941	3.38	2.964	2.55	3.274	1.728	2.096	3.557	2.258					Wild type RL+BL+Fc	1			GFP-S393E RL+BL	9.61072e-06
		1.326	4.515	2.096	4.129	1.874	4.191	2	2.721	2.258	2.096	2.096	1.512	1.779	3.796	3.977	3.977					GFP-WDR48 RL	7.3559e-06			GFP-S393E RL+Fc	7.3559e-06
		2.371	5.303	2.55	6.288	1.816	2.515	2.599	2.809	1.875	2.258	2.096	1.875	2.651	2.684	4.377	2.55					GFP-WDR48 RL+BL	1			GFP-S393E RL+BL+Fc	7.37297e-06
		2.684	2.55	1.728	5.031	3.031	3.639	2.711	4.58	1.779	2.812	2.935	3.582	2.684	4.275	3.457	4.535					GFP-WDR48 RL+Fc	7.35589e-06		GFP-WDR48 RL+BL+Fc	GFP-S393A RL	7.35589e-06
		3.38	4.15	2.55	5.869	2.144	4.49	2.144	3.549	1.186	2.096	2.258	2.371	1.326	3.274	3.38	2.55					GFP-WDR48 RL+BL+Fc	0.999869			GFP-S393A RL+BL	7.35589e-06
		1.186	4.515	1.186	4.78	2.092	3.162	2.79	3.162	1.728	2.812	2.258	2.444	1.779	2.258	4.377	3.557					GFP-S393A RL	7.35589e-06			GFP-S393A RL+Fc	7.35589e-06
		1.728	2.651	2.138	3.38	2.651	3.495	2.29	4.325	2.651	1.326	2.515	2.684	2.138	3.274	4.687	3.354					GFP-S393A RL+BL	7.35589e-06			GFP-S393A RL+BL+Fc	7.35589e-06
		2.444	3.457	2.935	3.796	2.206	3.959	2.557	4.113	1.728	2.812	3.193	1.677	1.875	2.684	4.15	2.096					GFP-S393A RL+Fc	7.35589e-06			GFP-S393E RL	7.35589e-06
		2.096	4.213	3.865	1.512	2.8	3.959	2.325	3.897	2.258	1.258	3.274	2.371	2.258	3.606	2.812	2.096					GFP-S393A RL+BL+Fc	7.35589e-06			GFP-S393E RL+BL	0.0571852
		3.865	3.38	2.812	2.138	4.12	4.06	3.058	4.472	2.55	2.684	2.371	1.779	3.052	4.213	3.274	3.457					GFP-S393E RL	7.35589e-06			GFP-S393E RL+Fc	0.968652
	Experiment2	2.152	3.935	1.613	4.334	1.771	3.98	2.337	4.113	3.162	4.243	2.679	3.087	2.679	5.156	4.13	4.298					GFP-S393E RL+BL	0.530606			GFP-S393E RL+BL+Fc	0.386876
		2.167	3.426	1.816	3.284	1.986	4.191	2.504	4.12	1.715	1.715	1.749	2.169	1.085	2.744	5.584	2.951					GFP-S393E RL+Fc	1		GFP-S393A RL	GFP-S393A RL+BL	1
		2.031	4.812	1.613	3.156	2.193	3.549	1.816	3.456	1.715	1.534	2	3.106	2.425	3.881	5.531	3.162					GFP-S393E RL+BL+Fc	0.958645			GFP-S393A RL+Fc	1
		2.077	4.645	2.152	4.406	2.092	3.255	3.973	4.992	2.196	2.473	2.612	3.498	2.169	4.459	2.828	2.765				Wild type RL+Fc	Wild type RL+BL+Fc	7.35589e-06			GFP-S393A RL+BL+Fc	0.986283
		4.062	3.845	2.948	2.481	3.128	3.813	2.092	3.556	3.378	1.715	2.765	2.497	2.765	2.169	2.425	3.498					GFP-WDR48 RL	0.64204			GFP-S393E RL	1
		3.562	4.706	1.613	3.778	3.288	2.651	2.29	4.411	2.931	1.715	1.455	2.931	2.196	4.13	2.612	2.196					GFP-WDR48 RL+BL	7.35589e-06			GFP-S393E RL+BL	7.35589e-06
		2.519	2.948	2.532	5.296	2.809	3.813	2.471	3.128	2.086	1.237	2.196	2.169	2.765	2.196	2.679	2.828					GFP-WDR48 RL+Fc	0.93337			GFP-S393E RL+Fc	7.35589e-06
		3.116	4.07	2.015	3.983	2.599	3.749	2.325	3.749	2	1.715	2.931	3.646	1.847	4.472	3.254	6.66					GFP-WDR48 RL+BL+Fc	7.35589e-06			GFP-S393E RL+BL+Fc	7.35589e-06
		3.633	4.154	3.361	2.872	2.568	3.487	2.557	3.238	2.169	1.534	1.847	2.612	1.715	4.144	4.187	4.472					GFP-S393A RL	0.999587		GFP-S393A RL+BL	GFP-S393A RL+Fc	1
		2.948	2.015	2.152	4.101	2.913	2.427	2.557	2.599	2.765	1.94	3.789	3.789	2.425	3.581	2.196	4.814					GFP-S393A RL+BL	0.999972			GFP-S393A RL+BL+Fc	0.99714
		2.872	3.787	2.322	2.532	2.337	2.515	2.394	4.656	2.473	2.425	2.612	3.378	2.401	3.162	2.765	4.576					GFP-S393A RL+Fc	1			GFP-S393E RL	1
		1.532	4.399	2.015	2.725	2.193	3.541	4.708	3.541	2.473	2.473	2.473	1.455	2	4.243	2.086	5.224					GFP-S393A RL+BL+Fc	1			GFP-S393E RL+BL	7.35589e-06
		2.031	3.426	3.668	3.044	3.058	3.549	1.56	4	2.301	2.301	2.679	2.612	2.425	2.765	2.301	2.951					GFP-S393E RL	0.998041			GFP-S393E RL+Fc	7.35589e-06
		1.834	3.91	2.725	4.562	3.288	3.834	2.515	4.243	2.169	3.068	1.414	2.425	1.715	4.459	4.814	5.871					GFP-S393E RL+BL	7.3559e-06			GFP-S393E RL+BL+Fc	7.35589e-06
		2.569	3.837	2.322	3.719	3.102	3.869	2.394	3.456	2.058	3.162	2	2.425	2.765	3.447	3.881	3.162					GFP-S393E RL+Fc	7.35589e-06		GFP-S393A RL+Fc	GFP-S393A RL+BL+Fc	0.999954
		1.127	3.499	2.816	2.938	3.749	4.06	3.98	2.8	3.447	4.13	2.828	2.497	2.401	4.339	3.646	2.473					GFP-S393E RL+BL+Fc	7.35589e-06			GFP-S393E RL	0.999997
		1.816	4.192	2.031	4.192	2.8	4.211	3.031	3.456	2.744	2.765	2.828	2.473	1.847	4.602	4.144	4.511				Wild type RL+BL+Fc	GFP-WDR48 RL	7.35595e-06			GFP-S393E RL+BL	7.35589e-06
		2.519	3.38	2.532	3.075	1.874	3.676	2.651	4.287	2.301	3.773	2.058	3.581	2.744	4.459	5.236	3.162					GFP-WDR48 RL+BL	1			GFP-S393E RL+Fc	7.35589e-06
		1.763	5.408	2.519	3.033	2.599	3.23	3.031	3.162	2.058	1.749	3.447	1.715	2.951	3.694	3.789	3.773					GFP-WDR48 RL+Fc	7.35589e-06			GFP-S393E RL+BL+Fc	7.35589e-06
		4.154	5.338	2.031	5.843	2.337	5.008	2	3.952	2.765	1.94	2.612	2.401	2.301	1.715	2.91	4.13					GFP-WDR48 RL+BL+Fc	0.995281		GFP-S393A RL+BL+Fc	GFP-S393E RL	0.965655
		2.948	3.745	2.031	2.713	3.022	2.809	1.986	3.487	2.765	1.847	4.015	2.301	2.612	2.679	5.584	3.43					GFP-S393A RL	7.35589e-06			GFP-S393E RL+BL	7.35616e-06
		1.834	2.713	2.678	3.313	2.29	2.913	2.504	2	2.931	2.401	2.828	2.765	2.425	5.19	4.393	3.162					GFP-S393A RL+BL	7.35589e-06			GFP-S393E RL+Fc	7.35589e-06
		4.348	4.399	2.077	3.607	2.29	3.329	3.255	3.785	2.612	2.169	2.425	3.447	3.773	4.243	3.236	3.646					GFP-S393A RL+Fc	7.35589e-06			GFP-S393E RL+BL+Fc	7.35589e-06
		2.85	4.541	1.781	2.481	2.651	2.79	2.8	4.442	2.828	1.715	1.455	2.196	2.951	3.835	2.765	3.911					GFP-S393A RL+BL+Fc	7.35589e-06		GFP-S393E RL	GFP-S393E RL+BL	7.35589e-06
		3.837	4.304	2.938	5.044	3.23	3.556	2.08	4.793	2.058	2.473	3.378	3.068	1.372	3.881	2.679	3.835					GFP-S393E RL	7.35589e-06			GFP-S393E RL+Fc	7.35589e-06
	Experiment3	2.444	2.964	1.875	3.193	3.549	3.022	2.8	3.556	1.847	2.765	1.847	1.94	3.162	4.911	3.911	4.173					GFP-S393E RL+BL	0.781995			GFP-S393E RL+BL+Fc	7.35589e-06
		2.684	3.193	3.023	3.955	3.869	3.238	1.677	3.952	2.058	2.058	3.106	2.058	3.106	3.911	5.064	2.828					GFP-S393E RL+Fc	1		GFP-S393E RL+BL	GFP-S393E RL+Fc	0.919156
		2.258	3.023	1.326	3.052	3.353	3.609	2.599	4.06	1.847	1.715	1.715	3.395	3.447	3.498	3.531	4.393					GFP-S393E RL+BL+Fc	0.995881			GFP-S393E RL+BL+Fc	0.999993
		2.258	2.964	1.326	4.15	2.721	3.676	2.504	3.676	2.086	2.401	1.715	3.162	3.378	3.43	2.425	4.459				GFP-WDR48 RL	GFP-WDR48 RL+BL	7.3559e-06		GFP-S393E RL+Fc	GFP-S393E RL+BL+Fc	0.999751
		1.728	4.515	2.812	3.796	2.651	3.433	2.193	4.113	1.715	1.534	2	2	2.612	2.086	3.43	2.951					GFP-WDR48 RL+Fc	1
		2.258	3.606	1.728	3.274	2.721	4.514	3.329	2.471	1.534	1.715	2.744	2.058	1.414	3.254	2.473	3.236					GFP-WDR48 RL+BL+Fc	7.35589e-06
		1.258	2.371	2.258	3.75	2.876	3.869	3.102	3.433	2.425	2.679	2.058	1.749	2.058	3.395	4.911	2.679					GFP-S393A RL	0.0670127
		2.138	2.651	2.684	2.651	2.651	3.487	1.644	3.848	2.301	1.715	1.455	1.749	2.765	2.679	4.459	2.765					GFP-S393A RL+BL	0.120581
		1.875	3.582	1.728	2.55	3.433	2.8	2.651	4.411	1.847	1.847	1.749	1.534	1.237	2.058	4.602	2.196					GFP-S393A RL+Fc	0.289792
		1.258	1.875	1.728	3.023	2.8	3.72	3.128	3.727	1.715	2.473	2.401	1.715	2.301	1.534	5.064	2.425					GFP-S393A RL+BL+Fc	0.88661
		1.875	2.444	3.796	2.55	2.371	5.147	2.325	2.092	2.473	2	3.068	2.196	2.473	2.828	2.169	1.715					GFP-S393E RL	0.0416046
		1.677	2.096	2.096	2.096	2.29	3.031	1.489	5.136	2.169	2.425	2.086	2.169	1.414	2.058	2.828	4.13					GFP-S393E RL+BL	4.90411e-05
		1.779	3.023	2.096	2.371	1.874	3.456	2.206	3.456	2.086	2.612	1.715	1.534	2.086	2.931	2.058	4.015					GFP-S393E RL+Fc	7.3564e-06
		2.684	2.812	2.258	2.096	2.977	4.387	2.105	2.193	1.715	2.169	1.847	2.425	2.169	3.068	2.765	4.243					GFP-S393E RL+BL+Fc	7.87497e-06
		2.964	1.728	2.371	2.096	3.119	4.343	4.06	3.022	2.301	1.749	2.301	3.162	2.497	3.254	2.301	2.91
		1.512	3.023	2.371	3.193	3.495	3.676	2.515	6.346	2.058	1.847	2.765	1.372	2.425	3.236	2.931	2.612
		2.096	4.377	2.964	2.444	2.711	4.673	2.08	3.952	2.91	1.749	1.847	3.694	2.086	2.301	2.679	1.715
		2.096	2.964	2.258	1.875	1.185	2.599	2.144	4.568	2.473	2.301	2	1.534	1.534	1.715	1.715	4.13
		2.096	3.38	2.138	3.193	2.557	4.343	2.105	4.615	2.497	2.058	1.455	1.534	2	2.497	2.828	1.847
		2.096	4.377	2.096	2.444	3.031	4.067	3.23	3.353	3.378	1.847	2.497	2.196	2	2.765	3.911	3.106
		2.138	2.651	2.371	4.456	1.86	3.23	3.263	3.433	2	2.425	3.087	2.058	1.749	2.765	4.015	3.447
		1.779	3.75	2.096	5.048	2.63	2.651	2.838	3.676	2.425	1.749	2.196	2.196	1.715	3.395	3.71	3.447
		3.023	3.457	2.964	3.865	2.105	4.65	2.092	3.102	2.765	3.106	1.372	2.612	2.086	2.931	4.459	2.473
		2.812	2.371	3.052	2.964	3.813	2.959	2.144	3.456	2	2.765	2	3.162	1.715	4.015	4.13	2.931
		2.964	3.023	1.728	2.515	2.809	3.518	2.325	1.986	2.058	2.169	4.243	1.715	1.847	2.425	3.395	1.372
	Average	2.44387	3.59739	2.39241	3.55445	2.67197	3.59869	2.60717	3.71628	2.26183	2.28705	2.33207	2.44153	2.24312	3.29976	3.51991	3.39468
	S.E.M	0.0849342	0.106275	0.0676255	0.125277	0.0685558	0.0775064	0.0746736	0.0874175	0.0561506	0.0768199	0.0764997	0.0752597	0.0666699	0.0974955	0.107398	0.10943
Fig. 6g
Confocal
Fig. 6h
		GFP-S393E/wdr48-1				GFP-S393E/wdr48-1 phot1-5 phot2-1				GFP-S393E/wdr48-1 blus1-1				GFP-S393E/wdr48-1 aha1-9							Variable 1	Variable 2	P-value		Variable 1	Variable 2	P-value
		RL	RL+BL	RL+Fc	RL+BL+Fc	RL	RL+BL	RL+Fc	RL+BL+Fc	RL	RL+BL	RL+Fc	RL+BL+Fc	RL	RL+BL	RL+Fc	RL+BL+Fc				GFP-S393E RL	GFP-S393E RL+BL	7.80808e-06		GFP-S393E/phot1-5 phot2-1 RL+BL	GFP-S393E /phot1-5 phot2-1RL+Fc	0.000212541
	Experiment1	19.8257	9.68009	0	17.237	13.1901	9.79206	3.31762	1.38798	14.5442	16.1988	16.6812	5.72544	5.01029	10.3845	10.503	14.2522					GFP-S393E RL+Fc	7.66435e-06			GFP-S393E /phot1-5 phot2-1RL+BL+Fc	2.31896e-05
		21.4168	10.2216	4.38881	15.3894	15.856	5.39537	5.87778	5.25572	14.4638	19.8507	13.4059	12.2253	8.74684	16.1311	13.4525	16.6897					GFP-S393E RL+BL+Fc	1.34466e-05			GFP-S393E/blus1-1 RL	1
		18.0872	0.204241	0.351485	19.5027	12.3438	8.64105	9.47469	8.37023	15.7375	11.5144	19.8761	16.8039	0.148108	14.5104	15.2213	21.8481					GFP-S393E/phot1-5 phot2-1 RL	0.999595			GFP-S393E/blus1-1 RL+BL	1
		10.0886	8.72538	0	13.5322	11.0996	8.07401	3.07219	4.76485	21.8946	10.7653	20.0919	14.6585	0.211583	13.2578	14.6331	16.9732					GFP-S393E/phot1-5 phot2-1 RL+BL	1			GFP-S393E /blus1-1RL+Fc	0.0169889
		5.03954	11.5705	3.27261	15.0569	11.0616	23.8454	14.0449	5.75506	19.4064	21.9666	4.20627	7.90898	10.4691	21.7634	14.1126	9.06422					GFP-S393E /phot1-5 phot2-1RL+Fc	1.75676e-05			GFP-S393E /blus1-1 RL+BL+Fc	0.000228894
		5.26278	8.58764	0.793217	5.29128	14.7558	20.202	15.526	17.1044	12.3734	18.103	3.14836	3.71963	7.24037	18.4247	12.7119	9.3562					GFP-S393E /phot1-5 phot2-1RL+BL+Fc	8.19312e-06			GFP-S393E/aha1-9 RL	1
		21.2649	11.2095	0	11.5278	17.0748	16.6727	8.78916	15.6741	15.9999	19.9946	1.27796	10.9008	14.3242	13.5455	14.0703	16.7701					GFP-S393E/blus1-1 RL	1			GFP-S393E/aha1-9 RL+BL	1
		21.3171	11.6418	0	9.15761	18.4585	16.3723	10.1645	13.846	16.4315	17.5487	9.92325	9.64396	8.92034	11.2351	10.6976	11.7048					GFP-S393E/blus1-1 RL+BL	0.999999			GFP-S393E /aha1-9 RL+Fc	1
		8.77763	13.6367	0	9.68959	16.2327	15.5514	15.6487	14.1972	12.403	19.9015	11.0108	2.53053	12.5934	15.2678	14.9547	11.3578					GFP-S393E /blus1-1RL+Fc	0.00168013			GFP-S393E /aha1-9 RL+BL+Fc	1
		14.4774	6.25074	0	5.56202	11.472	18.5178	11.3535	13.8121	16.567	20.9256	2.58131	0	14.4934	1.65035	15.7333	9.91478					GFP-S393E /blus1-1 RL+BL+Fc	1.84729e-05		GFP-S393E /phot1-5 phot2-1RL+Fc	GFP-S393E /phot1-5 phot2-1RL+BL+Fc	1
		16.0163	1.67193	15.6031	8.80138	16.6304	16.2411	14.7558	12.2718	21.3191	4.24012	8.6876	9.59318	12.7034	7.73125	7.34616	13.4525					GFP-S393E/aha1-9 RL	1			GFP-S393E/blus1-1 RL	5.13193e-05
		11.276	3.38661	12.1595	15.4796	20.0031	13.3594	15.5344	11.472	10.5792	11.8529	7.55352	3.71963	8.31945	19.6518	11.5397	12.1956					GFP-S393E/aha1-9 RL+BL	1			GFP-S393E/blus1-1 RL+BL	0.000276125
		11.295	0.22799	10.3546	17.4318	18.8224	12.1026	9.16578	8.75531	17.7687	12.0222	10.6215	3.82965	14.3961	15.8687	5.68312	14.5865					GFP-S393E /aha1-9 RL+Fc	0.999999			GFP-S393E /blus1-1RL+Fc	0.999662
		10.7298	7.97491	14.7861	13.4229	14.3411	7.24037	2.99602	0	20.4008	10.5453	9.70743	8.98382	13.8121	16.5796	15.1663	15.9449					GFP-S393E /aha1-9 RL+BL+Fc	0.99918			GFP-S393E /blus1-1 RL+BL+Fc	1
		12.6107	5.03479	12.2925	9.78459	17.883	8.05285	9.89786	8.12056	10.6638	16.6558	2.18777	10.0756	17.9846	19.2668	16.7151	9.0219				GFP-S393E RL+BL	GFP-S393E RL+Fc	1			GFP-S393E/aha1-9 RL	7.96144e-05
		15.6601	9.60409	0.289738	5.71876	18.0142	9.97826	5.20494	3.27954	21.3614	18.8224	12.5257	2.33588	16.732	1.61226	23.9174	14.0407					GFP-S393E RL+BL+Fc	1			GFP-S393E/aha1-9 RL+BL	0.000150358
		7.0772	8.44039	0.821715	11.1383	18.6151	15.5133	2.192	3.74925	19.965	10.3041	4.88757	2.99602	13.1182	14.303	13.6725	8.48448					GFP-S393E/phot1-5 phot2-1 RL	7.19052e-05			GFP-S393E /aha1-9 RL+Fc	0.00027725
		10.3783	7.75167	1.01646	15.0284	21.3995	8.6876	0.262363	11.1758	15.8476	6.78335	8.50141	4.48979	14.3834	12.75	11.8444	8.50141					GFP-S393E/phot1-5 phot2-1 RL+BL	1.26675e-05			GFP-S393E /aha1-9 RL+BL+Fc	0.00236709
		2.94013	12.2402	11.3568	15.1234	17.1255	22.8214	6.52099	14.375	14.8277	17.3879	18.1284	7.96822	10.2702	12.2718	7.73125	9.83015					GFP-S393E /phot1-5 phot2-1RL+Fc	0.999998		GFP-S393E /phot1-5 phot2-1RL+BL+Fc	GFP-S393E/blus1-1 RL	1.04292e-05
		12.4777	3.90434	17.1088	5.10603	11.6836	10.4776	10.5157	9.2885	3.42341	14.7177	0	20.4135	18.8901	5.60695	14.8066	16.8462					GFP-S393E /phot1-5 phot2-1RL+BL+Fc	1			GFP-S393E/blus1-1 RL+BL	2.86778e-05
	Experiment2	22.6803	2.3084	13.5179	11.5183	8.15864	10.7696	13.4567	7.79895	0.338533	16.4019	15.8603	4.64636	11.1081	9.25464	13.0758	3.19914					GFP-S393E/blus1-1 RL	8.48866e-06			GFP-S393E /blus1-1RL+Fc	0.976421
		23.198	0.569976	22.5615	6.29823	8.03169	9.22925	9.07691	12.183	7.98515	13.7444	14.7558	4.72677	7.0034	16.1734	16.7701	8.90765					GFP-S393E/blus1-1 RL+BL	1.45279e-05			GFP-S393E /blus1-1 RL+BL+Fc	1
		11.8745	0.0807466	14.7101	5.77576	9.98249	8.04016	8.72992	12.8262	6.08936	13.2366	9.45353	4.21473	13.1647	9.80899	13.5667	7.78203					GFP-S393E /blus1-1RL+Fc	0.931722			GFP-S393E/aha1-9 RL	1.24893e-05
		11.6608	2.2894	16.2728	8.61139	8.48871	7.82857	8.25174	7.61276	8.50564	8.49294	14.43	7.82857	12.4749	8.56911	15.746	9.86823					GFP-S393E /blus1-1 RL+BL+Fc	0.999997			GFP-S393E/aha1-9 RL+BL	1.80248e-05
		12.169	19.7117	11.238	10.2216	3.91006	13.3001	11.18	2.81405	17.481	16.0592	16.1396	5.97087	14.0533	16.3511	14.9462	16.7616					GFP-S393E/aha1-9 RL	9.14023e-06			GFP-S393E /aha1-9 RL+Fc	2.87764e-05
		15.6458	0.360985	18.9754	5.32928	8.63259	11.4636	8.56911	0.40624	14.011	17.1509	16.1226	15.873	10.2872	19.2752	12.568	21.1795					GFP-S393E/aha1-9 RL+BL	1.09436e-05			GFP-S393E /aha1-9 RL+BL+Fc	0.000251753
		14.3824	1.61968	11.751	4.6738	11.3282	9.19963	7.24884	0	10.4607	15.0393	20.5786	22.0723	8.39985	13.3297	11.4001	15.6529					GFP-S393E /aha1-9 RL+Fc	1.45616e-05		GFP-S393E/blus1-1 RL	GFP-S393E/blus1-1 RL+BL	1
		15.7456	0.23274	22.2196	0	11.3959	13.8333	4.17242	0.363923	9.64396	14.4427	12.6569	18.2427	7.51966	11.1208	7.97245	16.038					GFP-S393E /aha1-9 RL+BL+Fc	9.6975e-05			GFP-S393E /blus1-1RL+Fc	0.00528795
		15.4653	0.137744	16.5198	5.45752	10.4861	11.2308	3.92698	0	13.0674	21.5053	10.7188	0	10.4945	19.5757	7.36309	6.52945				GFP-S393E RL+Fc	GFP-S393E RL+BL+Fc	0.9994			GFP-S393E /blus1-1 RL+BL+Fc	5.50685e-05
		15.2564	9.68009	22.2006	0.892962	14.1168	15.6614	12.2718	8.39985	16.8759	5.94972	3.08911	8.98382	14.4427	7.58314	8.40831	1.90002					GFP-S393E/phot1-5 phot2-1 RL	1.2395e-05			GFP-S393E/aha1-9 RL	1
		14.1354	0.0617474	6.35998	0.783717	11.7302	7.21075	20.5701	1.6842	16.9774	4.95104	0.757467	8.39562	15.2213	11.4847	16.4781	2.38666					GFP-S393E/phot1-5 phot2-1 RL+BL	7.94095e-06			GFP-S393E/aha1-9 RL+BL	1
		9.31436	1.93317	12.2687	9.91283	11.1843	7.90051	3.37263	2.8606	15.8687	8.94996	6.3348	14.2607	20.4008	17.9888	12.1999	2.4459					GFP-S393E /phot1-5 phot2-1RL+Fc	0.998402			GFP-S393E /aha1-9 RL+Fc	1
		10.1931	1.86192	0.170993	2.60289	10.6342	16.5204	8.11633	10.4734	18.5516	10.5368	3.03833	14.1211	14.4681	16.2369	9.86823	2.16661					GFP-S393E /phot1-5 phot2-1RL+BL+Fc	0.999998			GFP-S393E /aha1-9 RL+BL+Fc	0.999976
		12.0787	0.565226	1.28245	8.42614	12.9616	10.7103	3.80003	0	20.0158	10.6638	15.7926	8.94573	15.289	13.9222	15.8687	14.0322					GFP-S393E/blus1-1 RL	7.6975e-06		GFP-S393E/blus1-1 RL+BL	GFP-S393E /blus1-1RL+Fc	0.0207473
		12.0455	2.34165	2.68839	16.3583	11.6625	11.9079	0.27929	0.647444	5.54348	11.1843	12.6738	0.181961	12.3522	11.3789	15.9364	13.0293					GFP-S393E/blus1-1 RL+BL	8.0586e-06			GFP-S393E /blus1-1 RL+BL+Fc	0.000297258
		19.2367	7.38594	8.82038	15.2611	11.6159	15.8433	0	0	4.09202	6.43213	9.76244	0	11.1293	9.2081	17.6672	20.9679					GFP-S393E /blus1-1RL+Fc	0.669848			GFP-S393E/aha1-9 RL	1
		5.885	0	0	10.6348	7.35886	12.1279	0	0	13.719	9.52547	4.8918	4.88757	11.3916	8.4464	4.12164	16.5796					GFP-S393E /blus1-1 RL+BL+Fc	0.998145			GFP-S393E/aha1-9 RL+BL	1
		14.6436	0.408483	1.27295	3.37711	8.86533	12.5596	0	0	5.51809	15.8053	2.87753	4.89603	18.8309	1.19756	12.8939	11.5101					GFP-S393E/aha1-9 RL	7.73233e-06			GFP-S393E /aha1-9 RL+Fc	1
		13.0287	1.53894	5.97525	8.94862	7.22768	9.50008	0	15.8687	11.2351	0.376618	5.48	8.09517	15.8264	7.94706	10.4649	14.3075					GFP-S393E/aha1-9 RL+BL	7.83595e-06			GFP-S393E /aha1-9 RL+BL+Fc	1
		6.58797	20.0109	1.51044	3.05412	5.72544	9.32235	0	14.5611	7.47311	7.66777	12.1533	10.376	1.1891	8.58181	13.3128	20.141					GFP-S393E /aha1-9 RL+Fc	8.06077e-06		GFP-S393E /blus1-1RL+Fc	GFP-S393E /blus1-1 RL+BL+Fc	0.999719
	Experiment3	11.1715	10.877	2.74538	1.2017	11.0743	9.59741	10.376	13.334	9.55932	13.8164	4.18088	12.0306	4.24436	3.66462	11.015	3.94391					GFP-S393E /aha1-9 RL+BL+Fc	1.44853e-05			GFP-S393E/aha1-9 RL	0.00774061
		14.1877	15.4273	6.19849	0	10.5792	20.5109	9.54663	18.2427	15.2382	7.8455	16.3554	0.308911	17.7264	9.49162	13.0081	12.0264				GFP-S393E RL+BL+Fc	GFP-S393E/phot1-5 phot2-1 RL	0.00118312			GFP-S393E/aha1-9 RL+BL	0.0129737
		13.2757	13.9122	0	0	9.6905	17.0959	1.18487	5.37844	13.5625	10.8373	8.8611	0.40624	18.3739	3.53344	17.6249	4.731					GFP-S393E/phot1-5 phot2-1 RL+BL	0.000135336			GFP-S393E /aha1-9 RL+Fc	0.0208112
		10.3783	15.6078	0.517728	0	8.13748	21.0991	3.40226	10.1052	9.61857	8.22635	0.579738	0.190425	10.2956	14.43	10.7527	10.8457					GFP-S393E /phot1-5 phot2-1RL+Fc	1			GFP-S393E /aha1-9 RL+BL+Fc	0.0964694
		7.40019	13.0524	11.01	0	10.2322	20.5616	1.87463	6.71142	14.2607	4.67599	2.8733	0	14.0364	12.056	10.9896	14.2903					GFP-S393E /phot1-5 phot2-1RL+BL+Fc	1		GFP-S393E /blus1-1 RL+BL+Fc	GFP-S393E/aha1-9 RL	8.56556e-05
		13.7554	12.4825	2.14216	14.6816	9.14885	17.9592	4.11741	5.17955	9.28003	3.65192	6.0809	0.207351	16.5204	12.5384	12.2972	11.7556					GFP-S393E/blus1-1 RL	3.39578e-05			GFP-S393E/aha1-9 RL+BL	0.000161955
		4.96829	21.2934	17.332	7.0012	9.26734	21.5561	0	6.36865	17.007	13.719	2.34857	0.270826	12.5892	11.2731	10.7188	10.8584					GFP-S393E/blus1-1 RL+BL	0.000176001			GFP-S393E /aha1-9 RL+Fc	0.000298466
		18.5432	11.4043	15.9451	11.5088	14.5315	13.3594	16.4569	6.80874	4.61674	18.4712	3.01717	8.08247	11.7683	11.0277	8.8484	4.13433					GFP-S393E /blus1-1RL+Fc	0.999034			GFP-S393E /aha1-9 RL+BL+Fc	0.00253029
		10.1266	7.23394	2.41765	5.9135	9.14885	10.156	14.8531	12.0687	7.22345	10.9558	2.34011	1.59534	18.6362	21.4672	7.04148	14.7177					GFP-S393E /blus1-1 RL+BL+Fc	1		GFP-S393E/aha1-9 RL	GFP-S393E/aha1-9 RL+BL	1
		13.6889	12.4065	16.1826	2.75013	11.3874	21.2302	8.61566	15.471	11.6455	14.1126	8.32791	15.8264	16.3342	15.6487	17.2356	18.1284					GFP-S393E/aha1-9 RL	5.14689e-05			GFP-S393E /aha1-9 RL+Fc	1
		14.3634	8.44039	1.85242	0	15.6021	11.3324	7.17267	6.08513	11.3155	11.9291	14.7727	2.98332	16.3935	26.0289	12.5892	4.59135					GFP-S393E/aha1-9 RL+BL	9.58614e-05			GFP-S393E /aha1-9 RL+BL+Fc	0.999995
		14.4346	15.6316	8.25515	2.59814	17.4387	19.5968	18.5135	8.04439	12.3607	10.0671	9.72859	15.7926	11.1293	22.6098	9.39429	23.4138					GFP-S393E /aha1-9 RL+Fc	0.000176722		GFP-S393E/aha1-9 RL+BL	GFP-S393E /aha1-9 RL+Fc	1
		13.8172	13.7649	2.72164	5.68076	10.503	1.71382	8.82725	4.01162	12.6442	7.9386	9.71166	19.7365	17.5995	17.3625	13.8925	12.0899					GFP-S393E /aha1-9 RL+BL+Fc	0.001569			GFP-S393E /aha1-9 RL+BL+Fc	1
		16.3773	9.10062	0	12.7532	19.1313	11.3197	9.50431	14.5781	8.1925	14.5611	5.30227	14.2565	17.4852	16.2665	5.25149	17.7307				GFP-S393E/phot1-5 phot2-1 RL	GFP-S393E/phot1-5 phot2-1 RL+BL	1		GFP-S393E /aha1-9 RL+Fc	GFP-S393E /aha1-9 RL+BL+Fc	1
		18.5907	12.0027	0	0.759968	10.3803	7.78203	14.3623	7.62969	13.0758	14.7008	0.875954	11.5017	20.6674	15.8857	14.5061	18.577					GFP-S393E /phot1-5 phot2-1RL+Fc	0.00179704
		14.2351	5.47177	0.660222	5.13453	9.75398	16.6135	11.5355	0	10.7442	15.6148	8.74684	4.80294	8.19673	10.6511	11.5059	10.0587					GFP-S393E /phot1-5 phot2-1RL+BL+Fc	0.000185923
		15.4321	2.49364	1.42494	6.34573	2.93677	14.3199	12.2507	6.59716	15.9153	13.6767	14.1591	19.0002	19.7576	14.0914	13.9899	17.5868					GFP-S393E/blus1-1 RL	0.999991
		15.0949	1.84292	5.22953	4.8068	8.33637	1.67574	13.8502	16.5373	16.5162	8.4337	3.78734	11.5567	19.8042	9.75821	16.3638	15.1832					GFP-S393E/blus1-1 RL+BL	1
		9.75134	8.2219	1.46294	8.43564	11.3662	0.313143	6.83836	0	8.86533	13.0208	5.40806	6.26709	18.6997	11.0192	7.97245	10.7527					GFP-S393E /blus1-1RL+Fc	0.0800318
		11.694	3.38661	0	7.88942	12.8177	9.06845	9.56779	6.68179	15.3736	10.8246	20.7563	11.0531	12.7288	4.80717	15.107	5.61541					GFP-S393E /blus1-1 RL+BL+Fc	0.00192314
	Average	13.2089	7.31865	6.85016	7.90968	12.1837	12.6427	8.00313	7.51649	12.9408	12.5883	9.01309	8.0185	12.8467	12.7143	12.5874	12.1209					GFP-S393E/aha1-9 RL	0.999999
	S.E.M	0.583808	0.746515	0.918497	0.692328	0.521135	0.684155	0.68612	0.710375	0.634024	0.628013	0.753687	0.7785	0.627953	0.689753	0.465057	0.692826					GFP-S393E/aha1-9 RL+BL	1
																						GFP-S393E /aha1-9 RL+Fc	1
																						GFP-S393E /aha1-9 RL+BL+Fc	1
Fig. 6i		GFP-S393E/wdr48-1				GFP-S393E/wdr48-1 phot1-5 phot2-1				GFP-S393E/wdr48-1 blus1-1				GFP-S393E/wdr48-1 aha1-9							Variable 1	Variable 2	P-value		Variable 1	Variable 2	P-value
		RL	RL+BL	RL+Fc	RL+BL+Fc	RL	RL+BL	RL+Fc	RL+BL+Fc	RL	RL+BL	RL+Fc	RL+BL+Fc	RL	RL+BL	RL+Fc	RL+BL+Fc				GFP-S393E RL	GFP-S393E RL+BL	7.3559e-06		GFP-S393E/phot1-5 phot2-1 RL+BL	GFP-S393E /phot1-5 phot2-1RL+Fc	7.35589e-06
	Experiment1	1.471	3.286	4.164	3.351	2.188	2.523	2.951	3.605	2.699	2.278	3.934	4.107	3.066	3.069	2.171	2.554					GFP-S393E RL+Fc	7.35607e-06			GFP-S393E /phot1-5 phot2-1RL+BL+Fc	7.35589e-06
		1.703	2.74	3.107	2.545	1.757	2.076	3.414	1.966	1.159	1.61	4.074	3.448	2.179	3.336	3.113	2.706					GFP-S393E RL+BL+Fc	7.35589e-06			GFP-S393E/blus1-1 RL	0.955714
		1.884	3.181	1.83	4.122	2.328	2.838	2.989	4.061	2.721	1.825	3.77	3.362	1.811	1.959	2.941	2.909					GFP-S393E/phot1-5 phot2-1 RL	0.80613			GFP-S393E/blus1-1 RL+BL	0.999221
		2.098	2.889	3.964	3.314	1.641	2.599	3.089	3.591	2.126	1.627	3.297	3.414	2.192	2.928	2.164	2.566					GFP-S393E/phot1-5 phot2-1 RL+BL	0.999479			GFP-S393E /blus1-1RL+Fc	7.35589e-06
		2.405	3.394	3.543	2.153	2.998	2.686	4.189	3.631	2.684	3.756	3.297	3.092	2.578	1.842	2.078	3.289					GFP-S393E /phot1-5 phot2-1RL+Fc	7.35589e-06			GFP-S393E /blus1-1 RL+BL+Fc	7.35589e-06
		1.859	4.439	2.9	2.93	2.824	1.84	4.372	3.327	2.6	1.856	3.629	3.421	2.892	2.304	2.029	3.329					GFP-S393E /phot1-5 phot2-1RL+BL+Fc	7.35589e-06			GFP-S393E/aha1-9 RL	1
		2.031	3.779	2.321	2.589	3.445	2.166	4.441	3.917	3.198	1.883	4.444	2.689	1.384	2.434	4.549	2.022					GFP-S393E/blus1-1 RL	1			GFP-S393E/aha1-9 RL+BL	1
		2.722	4.236	2.249	2.74	1.187	2.402	3.561	2.592	1.925	2.198	2.999	3.986	1.615	2.005	2.728	2.515					GFP-S393E/blus1-1 RL+BL	1			GFP-S393E /aha1-9 RL+Fc	0.999124
		2.436	3.258	1.439	2.888	3.444	2.511	5.338	4.73	3.477	1.462	2.964	2.383	1.862	2.576	1.561	3.763					GFP-S393E /blus1-1RL+Fc	7.35589e-06			GFP-S393E /aha1-9 RL+BL+Fc	0.97311
		3.138	2.763	2.271	2.821	4.015	3.933	3.1	3.493	2.467	2.873	4.564	4.791	1.896	1.816	3.107	2.19					GFP-S393E /blus1-1 RL+BL+Fc	7.35589e-06		GFP-S393E /phot1-5 phot2-1RL+Fc	GFP-S393E /phot1-5 phot2-1RL+BL+Fc	0.999996
		2.708	3.464	1.915	3.945	2.136	2.067	3.167	3.106	2.454	2.726	3.005	3.288	3.524	2.845	1.646	2.11					GFP-S393E/aha1-9 RL	0.999997			GFP-S393E/blus1-1 RL	7.35589e-06
		2.36	2.623	3.603	4.04	1.639	1.89	3.463	3.498	2.337	2.382	3.66	3.506	2.799	1.735	1.668	1.619					GFP-S393E/aha1-9 RL+BL	0.961674			GFP-S393E/blus1-1 RL+BL	7.35589e-06
		1.567	2.433	3.462	2.93	2.142	2.252	3.27	3.887	1.421	2.143	3.559	4.383	2.879	1.433	2.706	2.147					GFP-S393E /aha1-9 RL+Fc	0.685515			GFP-S393E /blus1-1RL+Fc	0.999994
		2.664	2.457	2.118	2.524	3.155	2.712	2.851	4.279	1.627	2.322	3.888	2.639	2.129	1.752	2.892	2.285					GFP-S393E /aha1-9 RL+BL+Fc	0.361283			GFP-S393E /blus1-1 RL+BL+Fc	0.999999
		2.385	3.063	3.04	4.817	4.279	2.822	3.445	3.61	2.328	1.627	4.515	3.368	1.589	3.241	2.182	1.761				GFP-S393E RL+BL	GFP-S393E RL+Fc	1			GFP-S393E/aha1-9 RL	7.35589e-06
		2.933	4.541	2.772	3.766	1.805	4.861	3.314	2.923	1.426	3.222	3.693	3.807	1.923	2.104	4.444	1.856					GFP-S393E RL+BL+Fc	0.999909			GFP-S393E/aha1-9 RL+BL	7.35589e-06
		1.341	3.501	3.738	4.101	4.333	1.54	2.394	3.262	1.988	2.398	2.326	3.177	1.834	2.76	3.272	3.23					GFP-S393E/phot1-5 phot2-1 RL	1.66581e-05			GFP-S393E /aha1-9 RL+Fc	7.3559e-06
		2.207	2.931	2.849	3.663	3.141	2.826	2.298	3.447	1.953	3.316	4.251	1.615	1.904	2.131	1.935	4.196					GFP-S393E/phot1-5 phot2-1 RL+BL	7.38367e-06			GFP-S393E /aha1-9 RL+BL+Fc	7.35607e-06
		1.851	4.057	2.618	2.528	2.592	3.173	3.91	3.283	1.542	4.352	2.788	4.06	2.732	2.745	3.626	3.725					GFP-S393E /phot1-5 phot2-1RL+Fc	0.642771		GFP-S393E /phot1-5 phot2-1RL+BL+Fc	GFP-S393E/blus1-1 RL	7.35589e-06
		2.076	3.753	3.289	4.047	1.577	1.78	4.226	3.578	2.397	2.318	2.99	3.598	2.405	1.742	2.224	2.479					GFP-S393E /phot1-5 phot2-1RL+BL+Fc	0.979208			GFP-S393E/blus1-1 RL+BL	7.35589e-06
		1.454	2.139	3.926	3.656	2.197	2.027	3.017	3.704	1.776	2.486	4.246	3.177	3.186	2.102	2.114	3.279					GFP-S393E/blus1-1 RL	7.35589e-06			GFP-S393E /blus1-1RL+Fc	0.981261
		1.369	3.224	4.004	2.284	1.49	2.166	2.59	3.503	2.492	1.821	3.222	3.555	2.316	1.935	2.011	2.696					GFP-S393E/blus1-1 RL+BL	7.3559e-06			GFP-S393E /blus1-1 RL+BL+Fc	0.9906
		3.22	3.098	3.838	3.4	1.966	1.479	3.676	2.638	1.979	2.22	3.097	2.434	2.577	2.316	1.701	2.231					GFP-S393E /blus1-1RL+Fc	0.154299			GFP-S393E/aha1-9 RL	7.35589e-06
		3.244	3.248	3.186	2.473	2.235	2.5	3.144	3.042	1.895	2.332	3.744	2.806	1.489	2.293	2.139	2.451					GFP-S393E /blus1-1 RL+BL+Fc	0.198873			GFP-S393E/aha1-9 RL+BL	7.35591e-06
		2.019	2.979	2.999	4.364	1.917	2.239	3.193	3.273	1.776	1.867	2.737	2.08	1.84	2.485	2.993	1.779					GFP-S393E/aha1-9 RL	7.35817e-06			GFP-S393E /aha1-9 RL+Fc	7.35765e-06
	Experiment2	2.967	3.242	3.702	3.181	1.802	1.578	5.685	3.777	2.276	1.714	3.651	3.301	2.639	2.528	3.235	3.357					GFP-S393E/aha1-9 RL+BL	8.28819e-06			GFP-S393E /aha1-9 RL+BL+Fc	7.39302e-06
		1.812	2.943	2.723	3.887	1.914	2.794	4.95	4.814	2.64	1.346	2.791	3.407	3.132	4.985	2.25	1.251					GFP-S393E /aha1-9 RL+Fc	3.25204e-05		GFP-S393E/blus1-1 RL	GFP-S393E/blus1-1 RL+BL	1
		2.351	2.789	2.762	3.453	4.404	2.631	4.042	3.638	1.883	3.665	2.817	2.729	3.369	3.632	3.599	1.788					GFP-S393E /aha1-9 RL+BL+Fc	0.000241083			GFP-S393E /blus1-1RL+Fc	7.35589e-06
		2.584	3.57	2.9	3.431	3.265	2.303	3.619	2.76	1.894	2	2.006	3.952	4.615	1.941	1.974	2.228				GFP-S393E RL+Fc	GFP-S393E RL+BL+Fc	0.995147			GFP-S393E /blus1-1 RL+BL+Fc	7.35589e-06
		2.588	2.669	2.507	4.46	3.592	2.188	3.518	3.555	1.797	2.449	3.404	1.438	2.577	3.094	4.378	2.285					GFP-S393E/phot1-5 phot2-1 RL	7.78492e-05			GFP-S393E/aha1-9 RL	0.995774
		1.544	2.519	1.821	3.307	2.638	1.715	3.026	4.231	2.094	2.582	3.923	3.62	3.056	2.278	2.817	3.404					GFP-S393E/phot1-5 phot2-1 RL+BL	7.68188e-06			GFP-S393E/aha1-9 RL+BL	0.686288
		2.605	2.996	3.771	3.242	3.534	2.119	3.626	3.729	2.102	2.046	3.265	3.609	2.573	2.165	2.133	2.299					GFP-S393E /phot1-5 phot2-1RL+Fc	0.361364			GFP-S393E /aha1-9 RL+Fc	0.272638
		2.94	2.839	2.996	3.535	2.871	1.748	3.527	2.593	3.216	1.714	2.891	3.873	2.034	2.243	1.523	2.259					GFP-S393E /phot1-5 phot2-1RL+BL+Fc	0.871996			GFP-S393E /aha1-9 RL+BL+Fc	0.0909367
		2.467	2.277	2.535	3.405	2.115	1.924	3.828	3.541	1.438	3.723	1.448	2.535	2.499	2.355	2.25	3.661					GFP-S393E/blus1-1 RL	7.35589e-06		GFP-S393E/blus1-1 RL+BL	GFP-S393E /blus1-1RL+Fc	7.35589e-06
		1.504	3.659	1.878	2.873	2.388	1.992	6.756	2.602	1.675	1.675	3.907	3.791	1.48	2.314	1.937	2.101					GFP-S393E/blus1-1 RL+BL	7.35603e-06			GFP-S393E /blus1-1 RL+BL+Fc	7.35589e-06
		2.156	3.111	3.702	1.965	2.54	2.777	4.416	3.021	2.155	2.027	3.928	3.502	2.242	3.066	2.541	1.878					GFP-S393E /blus1-1RL+Fc	0.0522234			GFP-S393E/aha1-9 RL	0.999994
		2.072	2.67	4.646	2.504	2.343	2.811	4.109	4.292	2.56	2.259	1.838	4.937	3.348	3.221	3.83	2.739					GFP-S393E /blus1-1 RL+BL+Fc	0.0716246			GFP-S393E/aha1-9 RL+BL	0.953462
		2.626	3.296	2.738	3.749	2.48	3.273	2.572	3.279	2.336	1.937	2.475	4.2	1.847	3.494	1.911	3.528					GFP-S393E/aha1-9 RL	7.3878e-06			GFP-S393E /aha1-9 RL+Fc	0.658141
		2.042	3.038	3.069	3.563	2.049	3.998	3.332	2.975	2.724	1.85	3.66	2.62	2.665	1.778	3.41	3.064					GFP-S393E/aha1-9 RL+BL	1.57992e-05			GFP-S393E /aha1-9 RL+BL+Fc	0.336293
		2.481	2.836	3.847	3.673	2.638	2.654	3.83	2.28	2.216	2.17	3.465	2.285	2.323	2.209	2.274	2.588					GFP-S393E /aha1-9 RL+Fc	0.00018325		GFP-S393E /blus1-1RL+Fc	GFP-S393E /blus1-1 RL+BL+Fc	1
		2.027	2.979	3.468	2.294	2.076	3.864	3.378	4.505	2.274	2.668	2.816	4.086	2.943	1.784	2.235	3.369					GFP-S393E /aha1-9 RL+BL+Fc	0.00135346			GFP-S393E/aha1-9 RL	7.35589e-06
		2.564	4.301	2.239	3.921	3.374	1.639	2.65	3.638	2.924	2.118	2.287	2.65	1.647	3.13	2.198	2.545				GFP-S393E RL+BL+Fc	GFP-S393E/phot1-5 phot2-1 RL	7.38544e-06			GFP-S393E/aha1-9 RL+BL	7.35589e-06
		3.975	4.268	3.296	3.742	2.076	2.124	3.026	2.243	2.36	1.686	3.238	3.895	2.027	2.764	2.356	2.009					GFP-S393E/phot1-5 phot2-1 RL+BL	7.35592e-06			GFP-S393E /aha1-9 RL+Fc	7.35589e-06
		1.909	3.64	3.095	3.05	1.833	2.936	3.772	1.639	2.018	1.853	3.341	3.97	1.866	3.607	2.952	2.165					GFP-S393E /phot1-5 phot2-1RL+Fc	0.994598			GFP-S393E /aha1-9 RL+BL+Fc	7.35589e-06
		2.967	3.308	3.452	2.315	2.042	1.674	2.921	3.38	2.441	2.172	2.288	3.324	2.392	1.874	3.016	2.577					GFP-S393E /phot1-5 phot2-1RL+BL+Fc	1		GFP-S393E /blus1-1 RL+BL+Fc	GFP-S393E/aha1-9 RL	7.35589e-06
		2.554	1.886	2.465	3.224	3.437	2.003	5.772	1.37	1.974	2.528	2.667	4.092	2.494	2.414	4.486	2.939					GFP-S393E/blus1-1 RL	7.35589e-06			GFP-S393E/aha1-9 RL+BL	7.35589e-06
		2.887	2.791	1.924	2.854	3.063	3.042	3.168	1.924	2.502	1.888	2.744	2.837	1.025	3.282	1.819	2.816					GFP-S393E/blus1-1 RL+BL	7.35589e-06			GFP-S393E /aha1-9 RL+Fc	7.35589e-06
		2.38	2.875	2.803	2.916	2.436	2.769	5.289	2.263	1.711	1.817	4.015	3.18	1.718	2.022	1.4	2.422					GFP-S393E /blus1-1RL+Fc	0.765771			GFP-S393E /aha1-9 RL+BL+Fc	7.35589e-06
		1.697	2.554	3.462	2.959	3.03	1.89	2.319	3.43	2.041	2.581	4.39	3.3	2.381	1.971	1.707	3.083					GFP-S393E /blus1-1 RL+BL+Fc	0.827562		GFP-S393E/aha1-9 RL	GFP-S393E/aha1-9 RL+BL	0.999939
		2.19	3.642	3.16	3.603	3.265	2.553	2.795	2.992	2.083	3.05	2.862	3.521	3.15	3.634	2.971	1.777					GFP-S393E/aha1-9 RL	7.35589e-06			GFP-S393E /aha1-9 RL+Fc	0.983381
	Experiment3	2.777	2.565	3.139	4.273	2.255	2.889	2.476	3.404	3.046	1.941	4.195	4.693	2.608	1.95	1.886	2.634					GFP-S393E/aha1-9 RL+BL	7.35774e-06			GFP-S393E /aha1-9 RL+BL+Fc	0.861183
		2.554	2.875	3.211	2.239	1.762	2.123	2.07	4.616	2.793	1.968	2.36	4.143	2.557	3.14	2.292	2.671					GFP-S393E /aha1-9 RL+Fc	7.45453e-06		GFP-S393E/aha1-9 RL+BL	GFP-S393E /aha1-9 RL+Fc	1
		2.694	2.621	2.998	3.298	1.961	2.252	3.091	2.777	3.214	3.15	4.542	3.783	2.557	2.323	2.059	3.139					GFP-S393E /aha1-9 RL+BL+Fc	8.85203e-06			GFP-S393E /aha1-9 RL+BL+Fc	0.999751
		1.704	3.032	3.4	3.599	1.994	2.5	2.182	4.285	2.539	1.886	4.741	3.71	1.723	3.066	3.008	4.048				GFP-S393E/phot1-5 phot2-1 RL	GFP-S393E/phot1-5 phot2-1 RL+BL	0.999897		GFP-S393E /aha1-9 RL+Fc	GFP-S393E /aha1-9 RL+BL+Fc	1
		2.74	3.847	2.547	3.67	2.858	2.266	2.585	3.098	1.364	2.757	5.479	3.05	2.175	1.967	1.903	2.253					GFP-S393E /phot1-5 phot2-1RL+Fc	7.35589e-06
		2.343	4.014	3.211	3.254	2.48	2.28	3.716	3.45	2.523	1.56	3.679	3.882	2.919	2.327	2.79	2.428					GFP-S393E /phot1-5 phot2-1RL+BL+Fc	7.35635e-06
		1.517	2.431	3.112	2.58	1.578	1.746	3.171	2.629	2.093	2.109	3.299	3.638	2.602	1.791	2.545	1.763					GFP-S393E/blus1-1 RL	0.390287
		2.17	2.184	3.249	2.108	2.374	2.562	2.255	3.234	2.388	1.615	2.994	3.62	2.792	2.535	3.221	2.745					GFP-S393E/blus1-1 RL+BL	0.783418
		2.936	3.589	2.182	3.611	2.327	2.119	3.828	3.534	2.034	2.074	3.918	3.25	2.731	1.616	1.826	2.871					GFP-S393E /blus1-1RL+Fc	7.35589e-06
		0.895	1.492	1.787	3.504	3.231	3.015	3.708	3.161	2.616	2.281	3.14	3.976	3.071	2.168	1.652	2.656					GFP-S393E /blus1-1 RL+BL+Fc	7.35589e-06
		1.431	2.959	2.621	3.749	2.177	2.087	4.302	2.989	2.541	1.948	3.938	2.285	1.396	3.097	1.485	3.386					GFP-S393E/aha1-9 RL	0.995576
		2.294	3.176	3.184	3.766	2.386	3.037	4.273	3.557	1.571	2.697	3.167	2.919	1.7	1.869	1.924	2.142					GFP-S393E/aha1-9 RL+BL	1
		2.294	4.038	5.652	2.673	2.626	2.877	3.603	2.425	1.805	3.484	3.895	4.172	1.929	3.882	1.908	2.634					GFP-S393E /aha1-9 RL+Fc	1
		2.943	3.458	4.647	3.374	4.287	3.089	3.314	2.98	2.024	2.196	3.652	3.285	2.016	1.869	3.087	2.787					GFP-S393E /aha1-9 RL+BL+Fc	1
		2.236	2.826	3.141	2.849	1.592	1.328	3.109	3.27	1.986	1.794	3.974	3.695	1.973	2.392	3.056	1.708
		2.72	3.003	4.029	3.771	3.03	2.296	2.518	4.063	2.172	2.623	2.418	2.931	3.167	2.101	2.185	2.754
		2.557	2.8	3.351	2.943	1.48	2.208	2.177	3.785	1.539	1.284	4.09	4.331	1.666	2.166	4.008	3.265
		2.465	3.327	3.423	3.851	2.769	2.114	2.076	2.721	2.323	1.723	4.806	5.07	2.466	2.667	3.251	3.05
		2.205	3.336	3.056	2.321	2.208	2.253	1.864	3.666	2.359	2.287	4.323	3.463	1.975	2.724	3.821	1.605
		1.972	2.862	3.611	2.284	2.469	1.762	2.638	3.091	2.037	2.608	3.911	3.589	4.315	2.92	2.065	2.595
		2.167	3.419	3.755	3.091	1.596	2.178	2.889	3.371	2.961	1.544	2.729	3.483	2.369	2.157	2.161	2.309
		3.095	2.807	2.216	2.946	2.706	2.478	3.011	3.392	1.781	3.119	4.47	3.613	3.167	2.089	2.667	2.36
		2.302	2.714	3.286	2.573	2.906	2.021	3.042	2.209	2.567	2.906	4.484	3.772	1.56	3.299	2.276	2.876
		1.749	3.208	3.771	4.105	2.115	2.778	2.357	4.069	3.66	4.158	3.688	4.062	1.481	2.424	2.665	2.284
		3.11	4.3	3.187	3.403	3.128	2.814	2.522	3.66	2.333	2.459	3.806	4.389	3.409	2.388	2.526	2.356
	Average	2.30539	3.13409	3.09163	3.23909	2.53241	2.42639	3.38807	3.30471	2.24067	2.30119	3.47344	3.46192	2.38623	2.488	2.55284	2.60184
	S.E.M	0.0638634	0.069173	0.0856724	0.0737444	0.0855634	0.0711986	0.106727	0.0799234	0.0584454	0.0751947	0.0887091	0.081457	0.0778909	0.0739482	0.0884379	0.07062

## Sheet: Supplementary Figure 1
Supplementary Fig. 1a
Immunoblot
Supplementary Fig. 1b
		- λ PPase		+ λ PPase
		RL	BL	RL	BL			Variable 1	Variable 2	P-value
	Sample1	12.3552	100	0	0			- λ PPase RL	- λ PPase BL	3.1492e-06
	Sample2	8.23403	100	0	0
	Sample3	16.4177	100	0	0
	Average	12.3356	100	0	0
	S.E.M	2.36244	0	0	0
Supplementary Fig. 1c
Immunoblot
Supplementary Fig. 1d
		Wild type		wdr48-1				Variable 1	Variable 2	P-value
		RL	BL	RL	BL			Wild type RL	Wild type BL	7.7129e-06
	Sample1	5.1905	100	0	0
	Sample2	14.7214	100	0	0
	Sample3	13.5252	100	0	0
	Average	11.1457	100	0	0
	S.E.M	2.99755	0	0	0
Supplementary Fig. 1e
Immunoblot
Supplementary Fig. 1f
		GFP-WDR48		GFP-S393A				Variable 1	Variable 2	P-value
		RL	BL	RL	BL			GFP-WDR48RL	GFP-WDR48BL	1.90858e-07
	Sample1	8.75953	100	0	0
	Sample2	4.64053	100	0	0
	Sample3	7.77223	100	0	0
	Average	7.05743	100	0	0
	S.E.M	1.24161	0	0	0

## Sheet: Supplementary Figure 2
Supplementary Fig. 2a
		Wild type	wdr48-1	wdr48-2			Variable 1	Variable 2	P-value
	Sample1	25.591	29.536	26.677			Wild type	wdr48-1	0.870289
	Sample2	27.076	27.351	28.648				wdr48-2	0.979746
	Sample3	29.272	27.351	32.062			wdr48-1	wdr48-2	0.948512
	Sample4	28.888	29.286	26.337
	Sample5	25.089	24.463	26.337
	Sample6	28.848	27.337	27.601
	Sample7	28.13	26.667	30.444
	Sample8	30.748	30.33	28.054
	Sample9	26.956	27.194	25.386
	Sample10	27.647	32.506	31.201
	Sample11	27.377	25.597	26.551
	Sample12	26.536	27.738	26.337
	Sample13	26.418	27.167	28.976
	Sample14	27.91	27.143	24.576
	Sample15	25.837	30.834	24.058
	Sample16	26.309	28.206	32.041
	Sample17	32.377	26	25.662
	Sample18	26.437	31.072	27.839
	Sample19	24.194	25.668	29.097
	Sample20	25.975	25.105	22.014
	Sample21	26.053	28.317	28.426
	Sample22	27.159	27.547	34.073
	Sample23	25.617	30.009	25.28
	Sample24	26.405	27.441	27.216
	Sample25	27.064	28.657	26.966
	Sample26	29.076	26.578	27.076
	Sample27	31.061	29.443	20.047
	Sample28	24.021	27.958	26.543
	Sample29	26.907	25.369	27.615
	Sample30	29.638	26.671	26.528
	Sample31	27.441	24.475	26.007
	Sample32	24.785	28.801	25.425
	Sample33	26.741	27.433	27.964
	Sample34	24.087	24.971	27.691
	Sample35	30.263	24.486	27.887
	Sample36	26.222	25.369	32.029
	Sample37	24.896	25.247	24.9
	Sample38	27.094	28.978	27.8
	Sample39	29.392	26.997	25.425
	Sample40	27.029	27.216	27.585
	Average	27.2142	27.4628	27.3095
	S.E.M	0.30812	0.306862	0.422423
Supplementary Fig. 2b
		Wild type	wdr48-1	wdr48-2			Variable 1	Variable 2	P-value
	Sample1	78.1661	63.8466	79.4535			Wild type	wdr48-1	0.997516
	Sample2	68.2804	66.2113	66.2113				wdr48-2	0.930097
	Sample3	59.4397	75.1243	64.7065			wdr48-1	wdr48-2	0.903376
	Sample4	56.2793	48.0029	43.0371
	Sample5	49.6582	46.3477	57.9346
	Sample6	39.7266	51.4974	57.9346
	Sample7	66.2109	67.8662	66.2109
	Sample8	71.1768	64.5557	57.9346
	Sample9	69.5215	71.7285	82.7637
	Average	62.051	61.6867	64.0208
	S.E.M	3.99129	3.49467	3.99821

## Sheet: Supplementary Figure 3
Supplementary Fig. 3
		Chlroroplast accmulation					Chlroroplast avoidance

## Sheet: Supplementary Figure 4
Supplementary Fig. 4a
	Immunoblot
Supplementary Fig. 4b
		Wild type	wdr48-1	GFP-WDR48#7	GFP-WDR48#10	GFP-S393A #3	GFP-S393A #9	GFP-S393E #2	GFP-S393E #3		Variable 1	Variable 2	P-value
	Sample1	1	0	0.886598	1.18155	0.884764	1.0335	1.46757	1.20113		Wild type	GFP-WDR48#7	0.974105
	Sample2	1	0	1.40243	1.07743	0.649729	1.497	1.92725	2.75876			GFP-WDR48#10	1
	Sample3	1	0	1.54794	0.79142	1.17903	0.99909	1.7827	1.62107			GFP-S393A #3	0.999969
	Average	1	0	1.27899	1.0168	0.904508	1.17653	1.72584	1.86032			GFP-S393A #9	0.99824
	S.E.M	0	0	0.200643	0.116629	0.153115	0.160544	0.13571	0.465288			GFP-S393E #2	0.263527
												GFP-S393E #3	0.124121
											GFP-WDR48#7	GFP-WDR48#10	0.981535
												GFP-S393A #3	0.890536
												GFP-S393A #9	0.99995
												GFP-S393E #2	0.777823
												GFP-S393E #3	0.510783
											GFP-WDR48#10	GFP-S393A #3	0.999908
												GFP-S393A #9	0.999067
												GFP-S393E #2	0.287189
												GFP-S393E #3	0.137093
											GFP-S393A #3	GFP-S393A #9	0.977409
												GFP-S393E #2	0.156004
												GFP-S393E #3	0.0690321
											GFP-S393A #9	GFP-S393E #2	0.575447
												GFP-S393E #3	0.325498
											GFP-S393E #2	GFP-S393E #3	0.999695

[truncated: 8 more sheets: Supplementary Figure 5, Supplementary Figure 6, Suplementary Figure 7, Supplementary Figure 8, Supplementary Figure 9, Supplementary Figure 10, Supplementary Figure 11, Supplementary Figure 12]
